# Supplementary material for: Meta-transcriptome Profiling of the Human-Leishmania braziliensis Cutaneous Lesion
Source: PLoS Negl Trop Dis. 2016 Sep 15;10(9):e0004992. doi: 10.1371/journal.pntd.0004992 (PMC5025153; doi:10.1371/journal.pntd.0004992)
Supplement: S1 Table — (XLSX) [file pntd.0004992.s007.xlsx]

## Sheet: Supplemental Table 1
Supplemental Table 1: Experimental Design
The SRA study accession is SRP069976
The Bioproject accession is PRJNA307599
Sample ID	SRA accession	Sample name	Infection status	Number of reads that pass Illumina filter	Number of reads after trimming	Number of reads mapped - human	% of reads mapped - human	Number of reads mapped - L. braziliensis	% of reads mapped - L. braziliensis	Parasite detection status	Lesion Size (mm^2)	Illness duration at time of biopsy (days)	Patient age (years)	Patient sex
N1	SRR3162842	7680491091_A	uninfected/normal	65680190	59604076	51723107	86.7778	n/a	n/a	n/a	NA	normal skin	NA	NA
N2	SRR3162843	7680491091_B	uninfected/normal	66246734	62497304	56682740	90.6963	n/a	n/a	n/a	NA	normal skin	NA	NA
N3	SRR3162844	9224523027_H	uninfected/normal	71201442	68102534	61607163	90.4624	n/a	n/a	n/a	NA	normal skin	NA	NA
N4	SRR3162845	9224523042_E	uninfected/normal	64071526	60752132	56296427	92.6658	n/a	n/a	n/a	NA	normal skin	NA	NA
N5	SRR3162846	9224523042_K	uninfected/normal	66284728	61982140	54850371	88.4938	n/a	n/a	n/a	NA	normal skin	NA	NA
N6	SRR3162847	9224523042_L	uninfected/normal	57989034	54064416	50295344	93.0286	n/a	n/a	n/a	NA	normal skin	NA	NA
N7	SRR3162848	9224523042_G	uninfected/normal	54909202	51949228	48815588	93.9679	n/a	n/a	n/a	NA	normal skin	NA	NA
N8	SRR3162849	9224523042_H	uninfected/normal	48181630	35823736	32281706	90.1126	n/a	n/a	n/a	NA	normal skin	NA	NA
N9	SRR3162850	9224523042_B	uninfected/normal	56949724	53923518	28993915	53.7686	n/a	n/a	n/a	NA	normal skin	NA	NA
N10	SRR3162851	9224523042_F	uninfected/normal	53486060	50440756	45182325	89.575	n/a	n/a	n/a	NA	normal skin	NA	NA
E1	SRR3162852	9224523042_I	early infection	74036506	71313390	45978735	64.4742	1250	0.00175283	negative	36	21	44	F
E2	SRR3162853	7680491091_L	early infection	66665600	64262154	58961516	91.7515	386808	0.601922	positive	40	21	24	M
E3	SRR3162854	9224523027_G	early infection	100962670	83426510	74658493	89.4901	853867	1.0235	positive	56	15	31	F
E4	SRR3162855	9224523027_I	early infection	153862860	149576594	136451156	91.2249	199843	0.133606	intermediate	12	20	25	F
E5	SRR3162856	9224523027_K	early infection	102322504	95376230	86462817	90.6545	866352	0.908352	positive	80	20	33	M
E6	SRR3162857	9224523027_A	early infection	148433752	121579880	110094286	90.553	264167	0.217279	intermediate	120	15	25	F
E7	SRR3162858	9224523027_C	early infection	55411152	53002130	48461303	91.4327	2959	0.00558279	negative	25	30	30	F
E8	SRR3162859	9224523027_B	early infection	48632304	47249896	41842643	88.5561	74920	0.158561	intermediate	4	15	40	M
L1	SRR3162860	7680491091_E	late infection	70492212	68130588	62227884	91.3362	20959	0.030763	intermediate	100	30	25	M
L2	SRR3162861	7680491091_C	late infection	71418752	69393628	63670586	91.7528	1215	0.00175088	negative	440	37	28	M
L3	SRR3162862	7680491091_I	late infection	70093136	68257154	62168768	91.0802	16497	0.0241689	intermediate	100	90	19	M
L4	SRR3162863	7680491091_F	late infection	58423168	57041730	49462801	86.7134	43403	0.0760899	intermediate	560	90	33	F
L5	SRR3162867	7680491091_D	late infection	57833322	56413430	45109058	79.9616	2669	0.00473114	negative	180	60	18	M
L6	SRR3162864	7680491091_G	late infection	58836404	55706748	50561651	90.764	679	0.00121888	negative	252	30	27	M
L7	SRR3162865	7680491091_J	late infection	65610180	64014026	57292388	89.4997	15216	0.0237698	intermediate	100	30	45	F
L8	SRR3162866	7680491091_H	late infection	65758494	63997550	58039431	90.6901	552804	0.863789	positive	48	30	21	M
L9	SRR3162868	9224523027_D	late infection	64794284	62947816	58347236	92.6914	16391	0.026039	intermediate	550	30	37	M
L10	SRR3162869	9224523027_E	late infection	63393052	61753770	58400856	94.5705	1153	0.00186709	negative	380	60	25	M
L11	SRR3162870	9224523027_F	late infection	113749250	109074144	99993952	91.6752	1121467	1.02817	positive	250	30	30	M
L12	SRR3162871	9224523027_L	late infection	60577922	57642126	53305528	92.4767	849	0.00147288	negative	100	35	33	F
L13	SRR3162872	9224523042_J	late infection	57017248	53731464	48251709	89.8016	889	0.00165452	negative	440	40	25	M
L14	SRR3162873	9224523042_D	late infection	55468096	49050584	44575923	90.8775	956	0.00194901	negative	192	25	19	F
L15	SRR3162874	9224523042_A	late infection	101725344	94639370	83575293	88.3092	1397193	1.47633	positive	400	30	40	M
L16	SRR3162875	7680491091_K	late infection	49594856	46948532	42953997	91.4917	9418	0.0200603	intermediate	48	45	26	F
L17	SRR3162876	9224523042_C	late infection	70782654	68109688	62033776	91.0792	1252	0.00183821	negative	960	30	19	M
				2510895992	2351778972	2089610472	88.8523	5853176	0.248883
Skin biopsy samples are listed using an internal lab sample identifier, which is referenced in the record stored at the Short Read Archive (accession numbers provided). The infection status of each sample is provided as "uninfected/normal", "early infection", or "late infection". The number of reads sequenced, number of reads that passed quality trimming, and number and percentage of trimmed read…
