# Supplementary material for: Meta-transcriptome Profiling of the Human-Leishmania braziliensis Cutaneous Lesion
Source: PLoS Negl Trop Dis. 2016 Sep 15;10(9):e0004992. doi: 10.1371/journal.pntd.0004992 (PMC5025153; doi:10.1371/journal.pntd.0004992)
Supplement: S2 Table — (XLS) [file pntd.0004992.s008.xls]

## Sheet: DEG_early_late_CDS_limmabatchco
ID	Symbol	Description	logFC	adj.P.Val	AveExpr	Type
ENSG00000137857	DUOX1	dual oxidase 1 [Source:HGNC Symbol;Acc:HGNC:3062]	1.10172	0.0409454	6.22277	protein_coding
ENSG00000180921	FAM83H	family with sequence similarity 83 member H [Source:HGNC Symbol;Acc:HGNC:24797]	1.04886	0.0472558	6.03405	protein_coding
ENSG00000188157	AGRN	agrin [Source:HGNC Symbol;Acc:HGNC:329]	0.908357	0.0231542	6.42429	protein_coding
ENSG00000204839	MROH6	maestro heat-like repeat family member 6 [Source:HGNC Symbol;Acc:HGNC:27814]	0.844997	0.0472558	3.27638	protein_coding
ENSG00000180900	SCRIB	scribbled planar cell polarity protein [Source:HGNC Symbol;Acc:HGNC:30377]	0.805498	0.0243223	5.45297	protein_coding
ENSG00000177051	FBXO46	F-box protein 46 [Source:HGNC Symbol;Acc:HGNC:25069]	0.681978	0.0197083	3.86118	protein_coding
ENSG00000185800	DMWD	dystrophia myotonica WD repeat containing [Source:HGNC Symbol;Acc:HGNC:2936]	0.496911	0.0472558	4.0307	protein_coding
ENSG00000127314	RAP1B	RAP1B member of RAS oncogene family [Source:HGNC Symbol;Acc:HGNC:9857]	-0.392332	0.0472558	7.46735	protein_coding
ENSG00000075142	SRI	sorcin [Source:HGNC Symbol;Acc:HGNC:11292]	-0.448846	0.0462371	5.5761	protein_coding
ENSG00000113597	TRAPPC13	trafficking protein particle complex 13 [Source:HGNC Symbol;Acc:HGNC:25828]	-0.489575	0.0243223	4.34504	protein_coding
ENSG00000120533	ENY2	enhancer of yellow 2 homolog (Drosophila) [Source:HGNC Symbol;Acc:HGNC:24449]	-0.497303	0.0472558	5.53339	protein_coding
ENSG00000198898	CAPZA2	capping protein (actin filament) muscle Z-line alpha 2 [Source:HGNC Symbol;Acc:HGNC:1490]	-0.514713	0.0197083	7.16264	protein_coding
ENSG00000153814	JAZF1	JAZF zinc finger 1 [Source:HGNC Symbol;Acc:HGNC:28917]	-0.516835	0.0161244	4.13906	protein_coding
ENSG00000087253	LPCAT2	lysophosphatidylcholine acyltransferase 2 [Source:HGNC Symbol;Acc:HGNC:26032]	-0.568467	0.0403529	5.7281	protein_coding
ENSG00000135363	LMO2	LIM domain only 2 (rhombotin-like 1) [Source:HGNC Symbol;Acc:HGNC:6642]	-0.632764	0.0472558	4.50631	protein_coding
ENSG00000106069	CHN2	chimerin 2 [Source:HGNC Symbol;Acc:HGNC:1944]	-0.637071	0.0197083	3.03043	protein_coding
ENSG00000065809	FAM107B	family with sequence similarity 107 member B [Source:HGNC Symbol;Acc:HGNC:23726]	-0.681101	0.0374126	6.8239	protein_coding
ENSG00000145354	CISD2	CDGSH iron sulfur domain 2 [Source:HGNC Symbol;Acc:HGNC:24212]	-0.748045	0.0233832	4.75977	protein_coding
ENSG00000143653	SCCPDH	saccharopine dehydrogenase (putative) [Source:HGNC Symbol;Acc:HGNC:24275]	-0.84553	0.0161244	4.69204	protein_coding
ENSG00000187210	GCNT1	glucosaminyl (N-acetyl) transferase 1 core 2 [Source:HGNC Symbol;Acc:HGNC:4203]	-0.87051	0.0233832	4.17066	protein_coding
ENSG00000119514	GALNT12	polypeptide N-acetylgalactosaminyltransferase 12 [Source:HGNC Symbol;Acc:HGNC:19877]	-1.31353	0.0365888	2.48761	protein_coding
ENSG00000137869	CYP19A1	cytochrome P450 family 19 subfamily A polypeptide 1 [Source:HGNC Symbol;Acc:HGNC:2594]	-1.40242	0.0496518	1.28323	protein_coding
ENSG00000143867	OSR1	odd-skipped related transciption factor 1 [Source:HGNC Symbol;Acc:HGNC:8111]	-1.56692	0.0462371	1.58477	protein_coding
ENSG00000105825	TFPI2	tissue factor pathway inhibitor 2 [Source:HGNC Symbol;Acc:HGNC:11761]	-2.30647	0.0156381	1.5805	protein_coding
ENSG00000124212	PTGIS	prostaglandin I2 (prostacyclin) synthase [Source:HGNC Symbol;Acc:HGNC:9603]	-2.39256	0.0141648	2.8964	protein_coding
ENSG00000116690	PRG4	proteoglycan 4 [Source:HGNC Symbol;Acc:HGNC:9364]	-2.72426	0.0156381	2.54171	protein_coding
ENSG00000188257	PLA2G2A	phospholipase A2 group IIA (platelets synovial fluid) [Source:HGNC Symbol;Acc:HGNC:9031]	-3.21291	0.0156381	4.05677	protein_coding
ENSG00000004799	PDK4	pyruvate dehydrogenase kinase isozyme 4 [Source:HGNC Symbol;Acc:HGNC:8812]	-3.23709	0.0152152	4.23789	protein_coding
ENSG00000170323	FABP4	fatty acid binding protein 4 adipocyte [Source:HGNC Symbol;Acc:HGNC:3559]	-3.63365	0.0233832	4.5128	protein_coding
ENSG00000000005	TNMD	tenomodulin [Source:HGNC Symbol;Acc:HGNC:17757]	-3.79099	9.53436e-05	-0.319137	protein_coding
ENSG00000196616	ADH1B	alcohol dehydrogenase 1B (class I) beta polypeptide [Source:HGNC Symbol;Acc:HGNC:250]	-4.00432	0.0161244	4.23831	protein_coding
