# Supplementary material for: Meta-transcriptome Profiling of the Human-Leishmania braziliensis Cutaneous Lesion
Source: PLoS Negl Trop Dis. 2016 Sep 15;10(9):e0004992. doi: 10.1371/journal.pntd.0004992 (PMC5025153; doi:10.1371/journal.pntd.0004992)
Supplement: S3 Table — (XLS) [file pntd.0004992.s009.xls]

## Sheet: DEG_hc_infected_CDS_limmabatchc
ID	Symbol	Description	logFC	adj.P.Val	AveExpr	Type
ENSG00000196611	MMP1	matrix metallopeptidase 1 (interstitial collagenase) [Source:HGNC Symbol;Acc:HGNC:7155]	8.82689	3.00429e-10	8.14776	protein_coding
ENSG00000138755	CXCL9	chemokine (C-X-C motif) ligand 9 [Source:HGNC Symbol;Acc:HGNC:7098]	8.43279	1.74841e-16	9.25031	protein_coding
ENSG00000169245	CXCL10	chemokine (C-X-C motif) ligand 10 [Source:HGNC Symbol;Acc:HGNC:10637]	8.14795	3.59439e-14	7.37945	protein_coding
ENSG00000131203	IDO1	indoleamine 23-dioxygenase 1 [Source:HGNC Symbol;Acc:HGNC:6059]	8.03443	2.29222e-12	6.28598	protein_coding
ENSG00000211896	IGHG1	immunoglobulin heavy constant gamma 1 (G1m marker) [Source:HGNC Symbol;Acc:HGNC:5525]	7.89373	1.45928e-09	9.86615	IG_C_gene
ENSG00000169248	CXCL11	chemokine (C-X-C motif) ligand 11 [Source:HGNC Symbol;Acc:HGNC:10638]	7.85349	2.05646e-10	5.85633	protein_coding
ENSG00000154451	GBP5	guanylate binding protein 5 [Source:HGNC Symbol;Acc:HGNC:19895]	7.80257	1.61526e-16	7.77817	protein_coding
ENSG00000211897	IGHG3	immunoglobulin heavy constant gamma 3 (G3m marker) [Source:HGNC Symbol;Acc:HGNC:5527]	7.67911	2.60958e-06	6.51762	IG_C_gene
ENSG00000242371	IGKV1-39	immunoglobulin kappa variable 1-39 (gene/pseudogene) [Source:HGNC Symbol;Acc:HGNC:5740]	7.54554	1.93804e-05	4.48351	IG_V_gene
ENSG00000211947	IGHV3-21	immunoglobulin heavy variable 3-21 [Source:HGNC Symbol;Acc:HGNC:5586]	7.40366	0.000516407	3.75385	IG_V_gene
ENSG00000239951	IGKV3-20	immunoglobulin kappa variable 3-20 [Source:HGNC Symbol;Acc:HGNC:5817]	7.3621	5.62455e-05	5.72265	IG_V_gene
ENSG00000211899	IGHM	immunoglobulin heavy constant mu [Source:HGNC Symbol;Acc:HGNC:5541]	7.34254	4.33606e-08	6.80977	IG_C_gene
ENSG00000211938	IGHV3-7	immunoglobulin heavy variable 3-7 [Source:HGNC Symbol;Acc:HGNC:5620]	7.32484	0.000149022	3.84881	IG_V_gene
ENSG00000211663	IGLV3-19	immunoglobulin lambda variable 3-19 [Source:HGNC Symbol;Acc:HGNC:5903]	7.22616	7.65929e-05	3.48703	IG_V_gene
ENSG00000211945	IGHV1-18	immunoglobulin heavy variable 1-18 [Source:HGNC Symbol;Acc:HGNC:5549]	7.21691	0.00125654	3.95907	IG_V_gene
ENSG00000211673	IGLV3-1	immunoglobulin lambda variable 3-1 [Source:HGNC Symbol;Acc:HGNC:5896]	7.21467	3.17917e-05	3.97031	IG_V_gene
ENSG00000211648	IGLV1-47	immunoglobulin lambda variable 1-47 [Source:HGNC Symbol;Acc:HGNC:5880]	7.09544	9.3815e-05	3.40109	IG_V_gene
ENSG00000211666	IGLV2-14	immunoglobulin lambda variable 2-14 [Source:HGNC Symbol;Acc:HGNC:5888]	7.09306	0.000117697	3.99932	IG_V_gene
ENSG00000243466	IGKV1-5	immunoglobulin kappa variable 1-5 [Source:HGNC Symbol;Acc:HGNC:5741]	7.08803	4.64639e-05	5.21438	IG_V_gene
ENSG00000211679	IGLC3	immunoglobulin lambda constant 3 (Kern-Oz+ marker) [Source:HGNC Symbol;Acc:HGNC:5857]	7.0829	2.85397e-08	7.34688	IG_C_gene
ENSG00000100453	GZMB	granzyme B (granzyme 2 cytotoxic T-lymphocyte-associated serine esterase 1) [Source:HGNC Symbol;Acc:HGNC:4709]	7.01506	4.00709e-09	5.24257	protein_coding
ENSG00000115523	GNLY	granulysin [Source:HGNC Symbol;Acc:HGNC:4414]	6.9952	1.79751e-09	6.08071	protein_coding
ENSG00000251546	IGKV1D-39	immunoglobulin kappa variable 1D-39 [Source:HGNC Symbol;Acc:HGNC:5756]	6.9809	1.45069e-05	4.53475	IG_V_gene
ENSG00000211956	IGHV4-34	immunoglobulin heavy variable 4-34 [Source:HGNC Symbol;Acc:HGNC:5650]	6.97753	0.00214269	3.41204	IG_V_gene
ENSG00000211949	IGHV3-23	immunoglobulin heavy variable 3-23 [Source:HGNC Symbol;Acc:HGNC:5588]	6.96814	0.000250863	4.43062	IG_V_gene
ENSG00000211893	IGHG2	immunoglobulin heavy constant gamma 2 (G2m marker) [Source:HGNC Symbol;Acc:HGNC:5526]	6.96623	2.24188e-07	6.64032	IG_C_gene
ENSG00000241351	IGKV3-11	immunoglobulin kappa variable 3-11 [Source:HGNC Symbol;Acc:HGNC:5815]	6.9144	0.000215733	4.40564	IG_V_gene
ENSG00000211934	IGHV1-2	immunoglobulin heavy variable 1-2 [Source:HGNC Symbol;Acc:HGNC:5550]	6.912	0.00119255	3.63487	IG_V_gene
ENSG00000211660	IGLV2-23	immunoglobulin lambda variable 2-23 [Source:HGNC Symbol;Acc:HGNC:5890]	6.90108	0.00130554	2.66966	IG_V_gene
ENSG00000211649	IGLV7-46	immunoglobulin lambda variable 7-46 (gene/pseudogene) [Source:HGNC Symbol;Acc:HGNC:5930]	6.86933	0.00463538	2.17163	IG_V_gene
ENSG00000203747	FCGR3A	Fc fragment of IgG low affinity IIIa receptor (CD16a) [Source:HGNC Symbol;Acc:HGNC:3619]	6.83665	1.3023e-18	7.35039	protein_coding
ENSG00000129277	NA	NA	6.83005	8.58315e-09	3.90454	NA
ENSG00000150337	FCGR1A	Fc fragment of IgG high affinity Ia receptor (CD64) [Source:HGNC Symbol;Acc:HGNC:3613]	6.76892	5.10612e-17	4.64642	protein_coding
ENSG00000186818	LILRB4	leukocyte immunoglobulin-like receptor subfamily B (with TM and ITIM domains) member 4 [Source:HGNC Symbol;Acc:HGNC:6608]	6.73457	3.47861e-15	6.07082	protein_coding
ENSG00000211677	IGLC2	immunoglobulin lambda constant 2 (Kern-Oz- marker) [Source:HGNC Symbol;Acc:HGNC:5856]	6.72522	1.20001e-07	7.18479	IG_C_gene
ENSG00000211959	IGHV4-39	immunoglobulin heavy variable 4-39 [Source:HGNC Symbol;Acc:HGNC:5651]	6.70104	0.000275815	3.20424	IG_V_gene
ENSG00000211953	NA	NA	6.67922	0.000306997	4.14976	NA
ENSG00000224650	IGHV3-74	immunoglobulin heavy variable 3-74 [Source:HGNC Symbol;Acc:HGNC:5624]	6.66464	0.000667477	3.09643	IG_V_gene
ENSG00000211973	IGHV1-69	immunoglobulin heavy variable 1-69 [Source:HGNC Symbol;Acc:HGNC:5558]	6.66346	0.00197647	3.85433	IG_V_gene
ENSG00000211966	IGHV5-51	immunoglobulin heavy variable 5-51 [Source:HGNC Symbol;Acc:HGNC:5659]	6.65429	0.000650402	3.09813	IG_V_gene
ENSG00000239855	IGKV1-6	immunoglobulin kappa variable 1-6 [Source:HGNC Symbol;Acc:HGNC:5742]	6.6417	0.0008068	2.19063	IG_V_gene
ENSG00000211964	IGHV3-48	immunoglobulin heavy variable 3-48 [Source:HGNC Symbol;Acc:HGNC:5606]	6.63069	0.00179715	2.66913	IG_V_gene
ENSG00000211651	IGLV1-44	immunoglobulin lambda variable 1-44 [Source:HGNC Symbol;Acc:HGNC:5879]	6.63046	0.000572653	3.63854	IG_V_gene
ENSG00000211598	IGKV4-1	immunoglobulin kappa variable 4-1 [Source:HGNC Symbol;Acc:HGNC:5834]	6.59594	2.53165e-05	4.61618	IG_V_gene
ENSG00000211955	IGHV3-33	immunoglobulin heavy variable 3-33 [Source:HGNC Symbol;Acc:HGNC:5596]	6.57554	0.000137834	4.13751	IG_V_gene
ENSG00000211668	IGLV2-11	immunoglobulin lambda variable 2-11 [Source:HGNC Symbol;Acc:HGNC:5887]	6.5714	0.000776408	2.65782	IG_V_gene
ENSG00000244437	IGKV3-15	immunoglobulin kappa variable 3-15 [Source:HGNC Symbol;Acc:HGNC:5816]	6.56017	0.000696198	4.2013	IG_V_gene
ENSG00000224373	IGHV4-59	immunoglobulin heavy variable 4-59 [Source:HGNC Symbol;Acc:HGNC:5654]	6.51672	0.00140914	3.35463	IG_V_gene
ENSG00000231475	IGHV4-31	immunoglobulin heavy variable 4-31 [Source:HGNC Symbol;Acc:HGNC:5649]	6.51388	0.000941792	2.11001	IG_V_gene
ENSG00000211937	IGHV2-5	immunoglobulin heavy variable 2-5 [Source:HGNC Symbol;Acc:HGNC:5576]	6.48945	0.00186527	2.22353	IG_V_gene
ENSG00000145649	GZMA	granzyme A (granzyme 1 cytotoxic T-lymphocyte-associated serine esterase 3) [Source:HGNC Symbol;Acc:HGNC:4708]	6.46913	1.12466e-14	5.14807	protein_coding
ENSG00000166523	CLEC4E	C-type lectin domain family 4 member E [Source:HGNC Symbol;Acc:HGNC:14555]	6.46505	4.06273e-15	3.86827	protein_coding
ENSG00000243290	IGKV1-12	immunoglobulin kappa variable 1-12 [Source:HGNC Symbol;Acc:HGNC:5730]	6.45251	0.000118177	2.85308	IG_V_gene
ENSG00000240382	IGKV1-17	immunoglobulin kappa variable 1-17 [Source:HGNC Symbol;Acc:HGNC:5733]	6.43147	0.00199894	2.4551	IG_V_gene
ENSG00000211659	IGLV3-25	immunoglobulin lambda variable 3-25 [Source:HGNC Symbol;Acc:HGNC:5908]	6.42964	0.000586717	2.96565	IG_V_gene
ENSG00000168334	XIRP1	xin actin-binding repeat containing 1 [Source:HGNC Symbol;Acc:HGNC:14301]	6.40175	2.33965e-05	3.14709	protein_coding
ENSG00000211892	IGHG4	immunoglobulin heavy constant gamma 4 (G4m marker) [Source:HGNC Symbol;Acc:HGNC:5528]	6.40141	9.77575e-06	5.81725	IG_C_gene
ENSG00000198019	FCGR1B	Fc fragment of IgG high affinity Ib receptor (CD64) [Source:HGNC Symbol;Acc:HGNC:3614]	6.38986	8.41639e-14	3.38046	protein_coding
ENSG00000134028	ADAMDEC1	ADAM-like decysin 1 [Source:HGNC Symbol;Acc:HGNC:16299]	6.38387	3.12654e-12	5.1095	protein_coding
ENSG00000102794	IRG1	immunoresponsive 1 homolog (mouse) [Source:HGNC Symbol;Acc:HGNC:33904]	6.38005	0.000276826	1.90605	protein_coding
ENSG00000211671	NA	NA	6.35291	0.00025824	2.41523	NA
ENSG00000004468	CD38	CD38 molecule [Source:HGNC Symbol;Acc:HGNC:1667]	6.31803	7.7258e-11	3.96776	protein_coding
ENSG00000211936	NA	NA	6.30664	0.000174682	2.4606	NA
ENSG00000188820	FAM26F	family with sequence similarity 26 member F [Source:HGNC Symbol;Acc:HGNC:33391]	6.29911	2.26775e-14	4.75839	protein_coding
ENSG00000240864	IGKV1-16	immunoglobulin kappa variable 1-16 [Source:HGNC Symbol;Acc:HGNC:5732]	6.29243	0.00148072	2.62332	IG_V_gene
ENSG00000205846	CLEC6A	C-type lectin domain family 6 member A [Source:HGNC Symbol;Acc:HGNC:14556]	6.26615	1.88029e-08	1.31458	protein_coding
ENSG00000211625	IGKV3D-20	immunoglobulin kappa variable 3D-20 [Source:HGNC Symbol;Acc:HGNC:5825]	6.23139	0.00104569	2.84131	IG_V_gene
ENSG00000026751	SLAMF7	SLAM family member 7 [Source:HGNC Symbol;Acc:HGNC:21394]	6.20565	2.61419e-16	6.77695	protein_coding
ENSG00000108700	CCL8	chemokine (C-C motif) ligand 8 [Source:HGNC Symbol;Acc:HGNC:10635]	6.18046	2.27662e-11	4.90702	protein_coding
ENSG00000241755	IGKV1-9	immunoglobulin kappa variable 1-9 [Source:HGNC Symbol;Acc:HGNC:5744]	6.15655	0.00105942	2.69743	IG_V_gene
ENSG00000211638	IGLV8-61	immunoglobulin lambda variable 8-61 [Source:HGNC Symbol;Acc:HGNC:5931]	6.15245	0.000267827	1.45999	IG_V_gene
ENSG00000149968	MMP3	matrix metallopeptidase 3 (stromelysin 1 progelatinase) [Source:HGNC Symbol;Acc:HGNC:7173]	6.12796	1.86533e-06	7.17491	protein_coding
ENSG00000211974			6.12487	0.000894601	1.45922	IG_V_gene
ENSG00000211943	IGHV3-15	immunoglobulin heavy variable 3-15 [Source:HGNC Symbol;Acc:HGNC:5582]	6.12335	0.001	3.20161	IG_V_gene
ENSG00000211662	IGLV3-21	immunoglobulin lambda variable 3-21 [Source:HGNC Symbol;Acc:HGNC:5905]	6.10466	0.000345498	3.96186	IG_V_gene
ENSG00000113088	GZMK	granzyme K (granzyme 3; tryptase II) [Source:HGNC Symbol;Acc:HGNC:4711]	6.10404	1.32486e-12	4.53906	protein_coding
ENSG00000211640	IGLV6-57	immunoglobulin lambda variable 6-57 [Source:HGNC Symbol;Acc:HGNC:5927]	6.0994	0.00026263	2.51512	IG_V_gene
ENSG00000224041	IGKV3D-15	immunoglobulin kappa variable 3D-15 (gene/pseudogene) [Source:HGNC Symbol;Acc:HGNC:5824]	6.08588	0.00127247	3.25256	IG_V_gene
ENSG00000105374	NKG7	natural killer cell granule protein 7 [Source:HGNC Symbol;Acc:HGNC:7830]	6.05327	3.64234e-13	5.27817	protein_coding
ENSG00000211653	IGLV1-40	immunoglobulin lambda variable 1-40 [Source:HGNC Symbol;Acc:HGNC:5877]	6.03619	9.37382e-05	4.04651	IG_V_gene
ENSG00000211933	IGHV6-1	immunoglobulin heavy variable 6-1 [Source:HGNC Symbol;Acc:HGNC:5662]	5.99763	0.00195609	1.69476	IG_V_gene
ENSG00000104972	LILRB1	leukocyte immunoglobulin-like receptor subfamily B (with TM and ITIM domains) member 1 [Source:HGNC Symbol;Acc:HGNC:6605]	5.98994	2.06259e-12	4.59025	protein_coding
ENSG00000151790	TDO2	tryptophan 23-dioxygenase [Source:HGNC Symbol;Acc:HGNC:11708]	5.97906	9.56005e-10	3.71454	protein_coding
ENSG00000244575	IGKV1-27	immunoglobulin kappa variable 1-27 [Source:HGNC Symbol;Acc:HGNC:5735]	5.97166	0.00109112	2.86175	IG_V_gene
ENSG00000111537	IFNG	interferon gamma [Source:HGNC Symbol;Acc:HGNC:5438]	5.96262	9.09462e-07	2.14379	protein_coding
ENSG00000211664	IGLV2-18	immunoglobulin lambda variable 2-18 [Source:HGNC Symbol;Acc:HGNC:5889]	5.95145	7.86045e-05	1.18505	IG_V_gene
ENSG00000006075	NA	NA	5.90975	6.1848e-08	3.8783	NA
ENSG00000243264	IGKV2D-29	immunoglobulin kappa variable 2D-29 [Source:HGNC Symbol;Acc:HGNC:5800]	5.9003	0.000385871	1.17552	IG_V_gene
ENSG00000132465	IGJ	immunoglobulin J polypeptide linker protein for immunoglobulin alpha and mu polypeptides [Source:HGNC Symbol;Acc:HGNC:5713]	5.88423	2.66592e-09	6.50589	protein_coding
ENSG00000211962	IGHV1-46	immunoglobulin heavy variable 1-46 [Source:HGNC Symbol;Acc:HGNC:5554]	5.86761	0.00859943	2.45668	IG_V_gene
ENSG00000163735	CXCL5	chemokine (C-X-C motif) ligand 5 [Source:HGNC Symbol;Acc:HGNC:10642]	5.85989	0.0015319	2.82365	protein_coding
ENSG00000211941	IGHV3-11	immunoglobulin heavy variable 3-11 (gene/pseudogene) [Source:HGNC Symbol;Acc:HGNC:5580]	5.85485	0.00232109	2.71881	IG_V_gene
ENSG00000168062	BATF2	basic leucine zipper transcription factor ATF-like 2 [Source:HGNC Symbol;Acc:HGNC:25163]	5.85096	2.68316e-12	4.0231	protein_coding
ENSG00000211895	IGHA1	immunoglobulin heavy constant alpha 1 [Source:HGNC Symbol;Acc:HGNC:5478]	5.84821	2.40006e-09	7.39137	IG_C_gene
ENSG00000170476	MZB1	marginal zone B and B1 cell-specific protein [Source:HGNC Symbol;Acc:HGNC:30125]	5.84692	7.20629e-06	3.50785	protein_coding
ENSG00000197262	NA	NA	5.84609	3.04147e-08	2.7236	NA
ENSG00000171711	DEFB4A	defensin beta 4A [Source:HGNC Symbol;Acc:HGNC:2767]	5.83357	0.000160768	2.94315	protein_coding
ENSG00000243238	IGKV2-30	immunoglobulin kappa variable 2-30 [Source:HGNC Symbol;Acc:HGNC:5785]	5.82235	2.12941e-05	2.37833	IG_V_gene
ENSG00000161570	NA	NA	5.79583	1.845e-17	6.46602	NA
ENSG00000211976	IGHV3-73	immunoglobulin heavy variable 3-73 [Source:HGNC Symbol;Acc:HGNC:5623]	5.7954	0.0050719	1.54966	IG_V_gene
ENSG00000134545	KLRC1	killer cell lectin-like receptor subfamily C member 1 [Source:HGNC Symbol;Acc:HGNC:6374]	5.78957	6.11114e-07	1.95353	protein_coding
ENSG00000180644	PRF1	perforin 1 (pore forming protein) [Source:HGNC Symbol;Acc:HGNC:9360]	5.74924	1.12339e-09	5.24776	protein_coding
ENSG00000242076	IGKV1-33	immunoglobulin kappa variable 1-33 [Source:HGNC Symbol;Acc:HGNC:5737]	5.74501	0.000947339	2.79327	IG_V_gene
ENSG00000211652	IGLV7-43	immunoglobulin lambda variable 7-43 [Source:HGNC Symbol;Acc:HGNC:5929]	5.74255	0.000142592	1.47568	IG_V_gene
ENSG00000211965	IGHV3-49	immunoglobulin heavy variable 3-49 [Source:HGNC Symbol;Acc:HGNC:5607]	5.73276	0.0072622	2.18718	IG_V_gene
ENSG00000156234	CXCL13	chemokine (C-X-C motif) ligand 13 [Source:HGNC Symbol;Acc:HGNC:10639]	5.7212	3.48041e-05	3.05816	protein_coding
ENSG00000184330	S100A7A	S100 calcium binding protein A7A [Source:HGNC Symbol;Acc:HGNC:21657]	5.70974	3.31269e-06	4.87229	protein_coding
ENSG00000160883	HK3	hexokinase 3 (white cell) [Source:HGNC Symbol;Acc:HGNC:4925]	5.70679	2.69141e-12	4.31265	protein_coding
ENSG00000090382	LYZ	lysozyme [Source:HGNC Symbol;Acc:HGNC:6740]	5.70613	2.68128e-17	10.4168	protein_coding
ENSG00000100450	GZMH	granzyme H (cathepsin G-like 2 protein h-CCPX) [Source:HGNC Symbol;Acc:HGNC:4710]	5.67999	4.79427e-10	3.74243	protein_coding
ENSG00000173762	CD7	CD7 molecule [Source:HGNC Symbol;Acc:HGNC:1695]	5.66918	3.44367e-10	4.0653	protein_coding
ENSG00000158517	NCF1	neutrophil cytosolic factor 1 [Source:HGNC Symbol;Acc:HGNC:7660]	5.65078	1.32486e-12	4.46481	protein_coding
ENSG00000186810	CXCR3	chemokine (C-X-C motif) receptor 3 [Source:HGNC Symbol;Acc:HGNC:4540]	5.61983	7.80275e-13	3.43084	protein_coding
ENSG00000086300	SNX10	sorting nexin 10 [Source:HGNC Symbol;Acc:HGNC:14974]	5.56203	3.94886e-16	6.41638	protein_coding
ENSG00000166527	CLEC4D	C-type lectin domain family 4 member D [Source:HGNC Symbol;Acc:HGNC:14554]	5.54622	5.10212e-09	1.9968	protein_coding
ENSG00000211637	IGLV4-69	immunoglobulin lambda variable 4-69 [Source:HGNC Symbol;Acc:HGNC:5921]	5.54464	0.00132076	1.97384	IG_V_gene
ENSG00000171049	FPR2	formyl peptide receptor 2 [Source:HGNC Symbol;Acc:HGNC:3827]	5.53563	8.79797e-09	3.51983	protein_coding
ENSG00000006074	NA	NA	5.51631	2.01732e-10	6.16519	NA
ENSG00000211940	NA	NA	5.50399	0.00803267	2.47257	NA
ENSG00000134539	KLRD1	killer cell lectin-like receptor subfamily D member 1 [Source:HGNC Symbol;Acc:HGNC:6378]	5.50298	1.71372e-09	3.49464	protein_coding
ENSG00000211935	IGHV1-3	immunoglobulin heavy variable 1-3 [Source:HGNC Symbol;Acc:HGNC:5552]	5.49894	0.00524727	1.67592	IG_V_gene
ENSG00000211970	IGHV4-61	immunoglobulin heavy variable 4-61 [Source:HGNC Symbol;Acc:HGNC:5655]	5.44533	0.00782304	1.97921	IG_V_gene
ENSG00000244116	IGKV2-28	immunoglobulin kappa variable 2-28 [Source:HGNC Symbol;Acc:HGNC:5783]	5.43446	0.00032339	3.16422	IG_V_gene
ENSG00000239975	IGKV1D-33	immunoglobulin kappa variable 1D-33 [Source:HGNC Symbol;Acc:HGNC:5753]	5.43051	0.00322022	2.74802	IG_V_gene
ENSG00000172215	CXCR6	chemokine (C-X-C motif) receptor 6 [Source:HGNC Symbol;Acc:HGNC:16647]	5.41482	3.86881e-15	4.31767	protein_coding
ENSG00000169429	CXCL8	chemokine (C-X-C motif) ligand 8 [Source:HGNC Symbol;Acc:HGNC:6025]	5.4026	0.00042419	4.68164	protein_coding
ENSG00000104951	IL4I1	interleukin 4 induced 1 [Source:HGNC Symbol;Acc:HGNC:19094]	5.39399	4.89952e-12	4.54411	protein_coding
ENSG00000186074	CD300LF	CD300 molecule-like family member f [Source:HGNC Symbol;Acc:HGNC:29883]	5.38168	3.35715e-11	3.01511	protein_coding
ENSG00000242534	IGKV2D-28	immunoglobulin kappa variable 2D-28 [Source:HGNC Symbol;Acc:HGNC:5799]	5.37768	0.000426892	3.13125	IG_V_gene
ENSG00000165168	CYBB	cytochrome b-245 beta polypeptide [Source:HGNC Symbol;Acc:HGNC:2578]	5.37664	5.05782e-17	7.82587	protein_coding
ENSG00000205020	NA	NA	5.36412	1.14681e-07	1.92767	NA
ENSG00000101916	TLR8	toll-like receptor 8 [Source:HGNC Symbol;Acc:HGNC:15632]	5.3613	5.56797e-15	4.81554	protein_coding
ENSG00000128383	APOBEC3A	apolipoprotein B mRNA editing enzyme catalytic polypeptide-like 3A [Source:HGNC Symbol;Acc:HGNC:17343]	5.36029	1.74543e-08	4.32464	protein_coding
ENSG00000170866	NA	NA	5.34702	0.00113326	2.49251	NA
ENSG00000117228	GBP1	guanylate binding protein 1 interferon-inducible [Source:HGNC Symbol;Acc:HGNC:4182]	5.33454	9.18698e-18	8.80532	protein_coding
ENSG00000089692	LAG3	lymphocyte-activation gene 3 [Source:HGNC Symbol;Acc:HGNC:6476]	5.31853	1.77787e-06	3.95433	protein_coding
ENSG00000160791	CCR5	chemokine (C-C motif) receptor 5 (gene/pseudogene) [Source:HGNC Symbol;Acc:HGNC:1606]	5.30824	2.76422e-15	5.56223	protein_coding
ENSG00000120217	CD274	CD274 molecule [Source:HGNC Symbol;Acc:HGNC:17635]	5.30686	8.95559e-12	5.39955	protein_coding
ENSG00000239571	IGKV2D-30	immunoglobulin kappa variable 2D-30 [Source:HGNC Symbol;Acc:HGNC:5801]	5.29289	2.53165e-05	1.41906	IG_V_gene
ENSG00000211939	NA	NA	5.28696	0.00160655	1.2204	NA
ENSG00000186407	CD300E	CD300e molecule [Source:HGNC Symbol;Acc:HGNC:28874]	5.27686	7.15244e-11	5.02344	protein_coding
ENSG00000223350	IGLV9-49	immunoglobulin lambda variable 9-49 [Source:HGNC Symbol;Acc:HGNC:5933]	5.27635	0.00206491	0.511425	IG_V_gene
ENSG00000211946	IGHV3-20	immunoglobulin heavy variable 3-20 [Source:HGNC Symbol;Acc:HGNC:5585]	5.27499	0.0226125	1.29101	IG_V_gene
ENSG00000240834	NA	NA	5.2708	0.000469053	1.47443	NA
ENSG00000125538	IL1B	interleukin 1 beta [Source:HGNC Symbol;Acc:HGNC:5992]	5.26764	1.20827e-06	4.72641	protein_coding
ENSG00000142512	SIGLEC10	sialic acid binding Ig-like lectin 10 [Source:HGNC Symbol;Acc:HGNC:15620]	5.18971	1.03229e-09	3.96855	protein_coding
ENSG00000137757	CASP5	caspase 5 apoptosis-related cysteine peptidase [Source:HGNC Symbol;Acc:HGNC:1506]	5.17148	2.98072e-11	1.8398	protein_coding
ENSG00000256515	NA	NA	5.16817	5.62209e-07	0.665925	NA
ENSG00000134321	RSAD2	radical S-adenosyl methionine domain containing 2 [Source:HGNC Symbol;Acc:HGNC:30908]	5.14802	1.22148e-11	5.45337	protein_coding
ENSG00000073861	TBX21	T-box 21 [Source:HGNC Symbol;Acc:HGNC:11599]	5.14441	1.24856e-08	2.7514	protein_coding
ENSG00000211951	IGHV2-26	immunoglobulin heavy variable 2-26 [Source:HGNC Symbol;Acc:HGNC:5575]	5.13669	0.00817798	0.860624	IG_V_gene
ENSG00000163508	EOMES	eomesodermin [Source:HGNC Symbol;Acc:HGNC:3372]	5.13496	6.75802e-11	3.08405	protein_coding
ENSG00000189013	KIR2DL4	killer cell immunoglobulin-like receptor two domains long cytoplasmic tail 4 [Source:HGNC Symbol;Acc:HGNC:6332]	5.1273	4.58915e-05	1.47961	protein_coding
ENSG00000139572	GPR84	G protein-coupled receptor 84 [Source:HGNC Symbol;Acc:HGNC:4535]	5.12666	3.52654e-10	2.81479	protein_coding
ENSG00000183918	SH2D1A	SH2 domain containing 1A [Source:HGNC Symbol;Acc:HGNC:10820]	5.12645	1.89914e-13	3.58959	protein_coding
ENSG00000134460	IL2RA	interleukin 2 receptor alpha [Source:HGNC Symbol;Acc:HGNC:6008]	5.12596	5.08739e-13	3.86507	protein_coding
ENSG00000211642	IGLV10-54	immunoglobulin lambda variable 10-54 [Source:HGNC Symbol;Acc:HGNC:5884]	5.11283	0.00199169	1.21372	IG_V_gene
ENSG00000211967	IGHV3-53	immunoglobulin heavy variable 3-53 [Source:HGNC Symbol;Acc:HGNC:5610]	5.1029	0.000577214	1.63894	IG_V_gene
ENSG00000163220	S100A9	S100 calcium binding protein A9 [Source:HGNC Symbol;Acc:HGNC:10499]	5.09832	3.27041e-09	9.7238	protein_coding
ENSG00000083454	P2RX5	purinergic receptor P2X ligand gated ion channel 5 [Source:HGNC Symbol;Acc:HGNC:8536]	5.09674	1.76477e-08	2.19626	protein_coding
ENSG00000242766	IGKV1D-17	immunoglobulin kappa variable 1D-17 [Source:HGNC Symbol;Acc:HGNC:5749]	5.08798	0.00121148	0.483786	IG_V_gene
ENSG00000143297	FCRL5	Fc receptor-like 5 [Source:HGNC Symbol;Acc:HGNC:18508]	5.07627	0.000147757	1.90363	protein_coding
ENSG00000158714	SLAMF8	SLAM family member 8 [Source:HGNC Symbol;Acc:HGNC:21391]	5.07157	1.61723e-16	5.7524	protein_coding
ENSG00000173369	C1QB	complement component 1 q subcomponent B chain [Source:HGNC Symbol;Acc:HGNC:1242]	5.0648	9.3409e-17	7.86845	protein_coding
ENSG00000211650	IGLV5-45	immunoglobulin lambda variable 5-45 [Source:HGNC Symbol;Acc:HGNC:5924]	5.05616	0.000899835	0.591767	IG_V_gene
ENSG00000171051	FPR1	formyl peptide receptor 1 [Source:HGNC Symbol;Acc:HGNC:3826]	5.05613	3.59379e-12	5.10105	protein_coding
ENSG00000133106	EPSTI1	epithelial stromal interaction 1 (breast) [Source:HGNC Symbol;Acc:HGNC:16465]	5.05555	8.07717e-19	6.06547	protein_coding
ENSG00000211630	NA	NA	5.0458	0.00909146	0.589109	NA
ENSG00000163568	AIM2	absent in melanoma 2 [Source:HGNC Symbol;Acc:HGNC:357]	5.04323	4.31587e-13	2.96681	protein_coding
ENSG00000163599	CTLA4	cytotoxic T-lymphocyte-associated protein 4 [Source:HGNC Symbol;Acc:HGNC:2505]	5.03931	4.6093e-09	3.08729	protein_coding
ENSG00000143546	S100A8	S100 calcium binding protein A8 [Source:HGNC Symbol;Acc:HGNC:10498]	5.02796	1.22138e-08	9.21532	protein_coding
ENSG00000205021	NA	NA	5.01534	9.31797e-07	1.26646	NA
ENSG00000116824	CD2	CD2 molecule [Source:HGNC Symbol;Acc:HGNC:1639]	5.014	1.8655e-16	5.44354	protein_coding
ENSG00000103522	IL21R	interleukin 21 receptor [Source:HGNC Symbol;Acc:HGNC:6006]	5.00988	8.41978e-15	3.98168	protein_coding
ENSG00000164483	SAMD3	sterile alpha motif domain containing 3 [Source:HGNC Symbol;Acc:HGNC:21574]	4.99493	2.37415e-13	2.83046	protein_coding
ENSG00000100721	TCL1A	T-cell leukemia/lymphoma 1A [Source:HGNC Symbol;Acc:HGNC:11648]	4.99184	6.41942e-11	0.733099	protein_coding
ENSG00000124256	ZBP1	Z-DNA binding protein 1 [Source:HGNC Symbol;Acc:HGNC:16176]	4.95705	5.20373e-09	2.86096	protein_coding
ENSG00000153563	CD8A	CD8a molecule [Source:HGNC Symbol;Acc:HGNC:1706]	4.95203	6.08244e-14	5.17482	protein_coding
ENSG00000241294	IGKV2-24	immunoglobulin kappa variable 2-24 [Source:HGNC Symbol;Acc:HGNC:5781]	4.95091	0.00155416	2.22427	IG_V_gene
ENSG00000096996	IL12RB1	interleukin 12 receptor beta 1 [Source:HGNC Symbol;Acc:HGNC:5971]	4.94712	1.50107e-15	3.53415	protein_coding
ENSG00000131042	LILRB2	leukocyte immunoglobulin-like receptor subfamily B (with TM and ITIM domains) member 2 [Source:HGNC Symbol;Acc:HGNC:6606]	4.92949	4.68918e-15	5.51713	protein_coding
ENSG00000160326	SLC2A6	solute carrier family 2 (facilitated glucose transporter) member 6 [Source:HGNC Symbol;Acc:HGNC:11011]	4.91881	1.8778e-12	4.0534	protein_coding
ENSG00000232216	IGHV3-43	immunoglobulin heavy variable 3-43 [Source:HGNC Symbol;Acc:HGNC:5604]	4.91264	0.00164291	0.461235	IG_V_gene
ENSG00000105369	CD79A	CD79a molecule immunoglobulin-associated alpha [Source:HGNC Symbol;Acc:HGNC:1698]	4.91105	3.21225e-05	2.81596	protein_coding
ENSG00000115607	IL18RAP	interleukin 18 receptor accessory protein [Source:HGNC Symbol;Acc:HGNC:5989]	4.90998	1.16211e-09	2.83217	protein_coding
ENSG00000177257	DEFB4B	defensin beta 4B [Source:HGNC Symbol;Acc:HGNC:30193]	4.89711	0.000576852	1.53779	protein_coding
ENSG00000121594	CD80	CD80 molecule [Source:HGNC Symbol;Acc:HGNC:1700]	4.89276	6.71858e-09	1.80838	protein_coding
ENSG00000161929	SCIMP	SLP adaptor and CSK interacting membrane protein [Source:HGNC Symbol;Acc:HGNC:33504]	4.89032	9.71334e-12	2.90466	protein_coding
ENSG00000162739	SLAMF6	SLAM family member 6 [Source:HGNC Symbol;Acc:HGNC:21392]	4.88957	9.0066e-14	3.53436	protein_coding
ENSG00000161405	IKZF3	IKAROS family zinc finger 3 (Aiolos) [Source:HGNC Symbol;Acc:HGNC:13178]	4.8839	1.0602e-09	5.04865	protein_coding
ENSG00000115956	PLEK	pleckstrin [Source:HGNC Symbol;Acc:HGNC:9070]	4.88022	1.00317e-15	7.25281	protein_coding
ENSG00000177807	KCNJ10	potassium channel inwardly rectifying subfamily J member 10 [Source:HGNC Symbol;Acc:HGNC:6256]	4.8739	3.09521e-06	1.8851	protein_coding
ENSG00000223648	IGHV3-64	immunoglobulin heavy variable 3-64 [Source:HGNC Symbol;Acc:HGNC:5617]	4.86985	0.00175236	0.0785619	IG_V_gene
ENSG00000211658	IGLV3-27	immunoglobulin lambda variable 3-27 [Source:HGNC Symbol;Acc:HGNC:5910]	4.8644	0.00580733	0.759203	IG_V_gene
ENSG00000110777	POU2AF1	POU class 2 associating factor 1 [Source:HGNC Symbol;Acc:HGNC:9211]	4.86021	0.000102233	2.95278	protein_coding
ENSG00000089012	SIRPG	signal-regulatory protein gamma [Source:HGNC Symbol;Acc:HGNC:15757]	4.85922	2.23156e-10	2.7355	protein_coding
ENSG00000197249	SERPINA1	serpin peptidase inhibitor clade A (alpha-1 antiproteinase antitrypsin) member 1 [Source:HGNC Symbol;Acc:HGNC:8941]	4.83692	1.24103e-16	6.83723	protein_coding
ENSG00000211685	IGLC7	immunoglobulin lambda constant 7 [Source:HGNC Symbol;Acc:HGNC:5861]	4.8248	0.00902151	0.653256	IG_C_gene
ENSG00000160856	FCRL3	Fc receptor-like 3 [Source:HGNC Symbol;Acc:HGNC:18506]	4.81955	1.85965e-09	1.92847	protein_coding
ENSG00000140379	BCL2A1	BCL2-related protein A1 [Source:HGNC Symbol;Acc:HGNC:991]	4.8128	4.84374e-10	4.26784	protein_coding
ENSG00000227191	TRGC2	T cell receptor gamma constant 2 [Source:HGNC Symbol;Acc:HGNC:12276]	4.81079	9.07338e-11	2.52704	TR_C_gene
ENSG00000135114	OASL	2'-5'-oligoadenylate synthetase-like [Source:HGNC Symbol;Acc:HGNC:8090]	4.80754	1.5761e-14	4.57773	protein_coding
ENSG00000156738	MS4A1	membrane-spanning 4-domains subfamily A member 1 [Source:HGNC Symbol;Acc:HGNC:7315]	4.80646	1.21492e-06	2.62311	protein_coding
ENSG00000018280	SLC11A1	solute carrier family 11 (proton-coupled divalent metal ion transporter) member 1 [Source:HGNC Symbol;Acc:HGNC:10907]	4.79911	7.52764e-08	4.57318	protein_coding
ENSG00000164694	FNDC1	fibronectin type III domain containing 1 [Source:HGNC Symbol;Acc:HGNC:21184]	4.79496	4.812e-09	5.01854	protein_coding
ENSG00000005844	ITGAL	integrin alpha L (antigen CD11A (p180) lymphocyte function-associated antigen 1; alpha polypeptide) [Source:HGNC Symbol;Acc:HGNC:6148]	4.79281	1.28703e-12	5.83395	protein_coding
ENSG00000176083	ZNF683	zinc finger protein 683 [Source:HGNC Symbol;Acc:HGNC:28495]	4.78688	8.30762e-10	2.03935	protein_coding
ENSG00000105967	TFEC	transcription factor EC [Source:HGNC Symbol;Acc:HGNC:11754]	4.78033	3.5524e-15	4.48909	protein_coding
ENSG00000027869	SH2D2A	SH2 domain containing 2A [Source:HGNC Symbol;Acc:HGNC:10821]	4.77381	5.74528e-12	3.52092	protein_coding
ENSG00000180061	TMEM150B	transmembrane protein 150B [Source:HGNC Symbol;Acc:HGNC:34415]	4.77318	1.82519e-11	1.8802	protein_coding
ENSG00000213886	UBD	ubiquitin D [Source:HGNC Symbol;Acc:HGNC:18795]	4.7696	5.71475e-09	0.947683	protein_coding
ENSG00000136250	AOAH	acyloxyacyl hydrolase (neutrophil) [Source:HGNC Symbol;Acc:HGNC:548]	4.76803	5.43423e-18	4.85283	protein_coding
ENSG00000162654	GBP4	guanylate binding protein 4 [Source:HGNC Symbol;Acc:HGNC:20480]	4.75703	4.52836e-17	7.55844	protein_coding
ENSG00000241244	IGKV1D-16	immunoglobulin kappa variable 1D-16 [Source:HGNC Symbol;Acc:HGNC:5748]	4.74789	0.00341041	0.506809	IG_V_gene
ENSG00000050730	TNIP3	TNFAIP3 interacting protein 3 [Source:HGNC Symbol;Acc:HGNC:19315]	4.73908	1.31527e-08	1.71843	protein_coding
ENSG00000162892	IL24	interleukin 24 [Source:HGNC Symbol;Acc:HGNC:11346]	4.7247	4.22084e-08	3.07955	protein_coding
ENSG00000211890	IGHA2	immunoglobulin heavy constant alpha 2 (A2m marker) [Source:HGNC Symbol;Acc:HGNC:5479]	4.71593	8.86535e-05	4.73269	IG_C_gene
ENSG00000163600	ICOS	inducible T-cell co-stimulator [Source:HGNC Symbol;Acc:HGNC:5351]	4.70832	2.97653e-10	3.04051	protein_coding
ENSG00000211950	IGHV1-24	immunoglobulin heavy variable 1-24 [Source:HGNC Symbol;Acc:HGNC:5551]	4.70486	0.0047396	0.907565	IG_V_gene
ENSG00000211952	IGHV4-28	immunoglobulin heavy variable 4-28 [Source:HGNC Symbol;Acc:HGNC:5645]	4.69154	0.000580209	0.0953776	IG_V_gene
ENSG00000163823	CCR1	chemokine (C-C motif) receptor 1 [Source:HGNC Symbol;Acc:HGNC:1602]	4.69007	4.40333e-14	5.54373	protein_coding
ENSG00000122122	SASH3	SAM and SH3 domain containing 3 [Source:HGNC Symbol;Acc:HGNC:15975]	4.68305	4.16245e-15	5.35174	protein_coding
ENSG00000254415	SIGLEC14	sialic acid binding Ig-like lectin 14 [Source:HGNC Symbol;Acc:HGNC:32926]	4.67372	1.11455e-08	2.72374	protein_coding
ENSG00000117560	FASLG	Fas ligand (TNF superfamily member 6) [Source:HGNC Symbol;Acc:HGNC:11936]	4.66803	4.57401e-10	2.64275	protein_coding
ENSG00000130487	KLHDC7B	kelch domain containing 7B [Source:HGNC Symbol;Acc:HGNC:25145]	4.65782	1.08702e-12	3.28936	protein_coding
ENSG00000198959	TGM2	transglutaminase 2 [Source:HGNC Symbol;Acc:HGNC:11778]	4.6577	2.86263e-12	6.09406	protein_coding
ENSG00000117215	PLA2G2D	phospholipase A2 group IID [Source:HGNC Symbol;Acc:HGNC:9033]	4.64897	3.8052e-06	1.69448	protein_coding
ENSG00000168995	SIGLEC7	sialic acid binding Ig-like lectin 7 [Source:HGNC Symbol;Acc:HGNC:10876]	4.64123	2.52331e-12	2.13589	protein_coding
ENSG00000152969	JAKMIP1	janus kinase and microtubule interacting protein 1 [Source:HGNC Symbol;Acc:HGNC:26460]	4.64004	3.51595e-08	1.60009	protein_coding
ENSG00000124731	TREM1	triggering receptor expressed on myeloid cells 1 [Source:HGNC Symbol;Acc:HGNC:17760]	4.6378	8.04646e-07	3.01636	protein_coding
ENSG00000211689	TRGC1	T cell receptor gamma constant 1 [Source:HGNC Symbol;Acc:HGNC:12275]	4.63518	1.37394e-10	2.47454	TR_C_gene
ENSG00000158869	FCER1G	Fc fragment of IgE high affinity I receptor for; gamma polypeptide [Source:HGNC Symbol;Acc:HGNC:3611]	4.61757	1.0626e-17	7.02603	protein_coding
ENSG00000118785	SPP1	secreted phosphoprotein 1 [Source:HGNC Symbol;Acc:HGNC:11255]	4.6131	1.16822e-05	5.33152	protein_coding
ENSG00000101082	SLA2	Src-like-adaptor 2 [Source:HGNC Symbol;Acc:HGNC:17329]	4.61171	2.09605e-14	3.57266	protein_coding
ENSG00000108688	CCL7	chemokine (C-C motif) ligand 7 [Source:HGNC Symbol;Acc:HGNC:10634]	4.59472	4.62114e-05	1.57904	protein_coding
ENSG00000169495	HTRA4	HtrA serine peptidase 4 [Source:HGNC Symbol;Acc:HGNC:26909]	4.58314	1.73565e-09	0.976837	protein_coding
ENSG00000225698	IGHV3-72	immunoglobulin heavy variable 3-72 [Source:HGNC Symbol;Acc:HGNC:5622]	4.5747	0.00133289	0.444277	IG_V_gene
ENSG00000174946	GPR171	G protein-coupled receptor 171 [Source:HGNC Symbol;Acc:HGNC:30057]	4.56562	1.00166e-11	3.15157	protein_coding
ENSG00000198821	CD247	CD247 molecule [Source:HGNC Symbol;Acc:HGNC:1677]	4.55395	5.25892e-14	4.33629	protein_coding
ENSG00000206073	SERPINB4	serpin peptidase inhibitor clade B (ovalbumin) member 4 [Source:HGNC Symbol;Acc:HGNC:10570]	4.54964	7.52693e-06	5.5105	protein_coding
ENSG00000148848	ADAM12	ADAM metallopeptidase domain 12 [Source:HGNC Symbol;Acc:HGNC:190]	4.53319	1.94879e-10	5.14071	protein_coding
ENSG00000205358	MT1H	metallothionein 1H [Source:HGNC Symbol;Acc:HGNC:7400]	4.52333	3.26485e-06	2.568	protein_coding
ENSG00000125245	GPR18	G protein-coupled receptor 18 [Source:HGNC Symbol;Acc:HGNC:4472]	4.51943	9.75707e-13	1.71566	protein_coding
ENSG00000121380	BCL2L14	BCL2-like 14 (apoptosis facilitator) [Source:HGNC Symbol;Acc:HGNC:16657]	4.51836	2.07595e-09	1.67771	protein_coding
ENSG00000085514	PILRA	paired immunoglobin-like type 2 receptor alpha [Source:HGNC Symbol;Acc:HGNC:20396]	4.51579	4.05228e-16	4.76678	protein_coding
ENSG00000155465	SLC7A7	solute carrier family 7 (amino acid transporter light chain y+L system) member 7 [Source:HGNC Symbol;Acc:HGNC:11065]	4.49978	1.84018e-16	5.49813	protein_coding
ENSG00000160654	CD3G	CD3g molecule gamma (CD3-TCR complex) [Source:HGNC Symbol;Acc:HGNC:1675]	4.49141	3.41637e-14	3.88057	protein_coding
ENSG00000100342	APOL1	apolipoprotein L 1 [Source:HGNC Symbol;Acc:HGNC:618]	4.48679	1.40852e-15	7.01702	protein_coding
ENSG00000153283	CD96	CD96 molecule [Source:HGNC Symbol;Acc:HGNC:16892]	4.46818	6.91111e-14	4.60792	protein_coding
ENSG00000198851	CD3E	CD3e molecule epsilon (CD3-TCR complex) [Source:HGNC Symbol;Acc:HGNC:1674]	4.46629	3.92858e-14	5.44419	protein_coding
ENSG00000198574	SH2D1B	SH2 domain containing 1B [Source:HGNC Symbol;Acc:HGNC:30416]	4.46007	4.87805e-08	1.66844	protein_coding
ENSG00000099985	OSM	oncostatin M [Source:HGNC Symbol;Acc:HGNC:8506]	4.44616	2.76452e-06	2.35869	protein_coding
ENSG00000168685	IL7R	interleukin 7 receptor [Source:HGNC Symbol;Acc:HGNC:6024]	4.43432	7.34634e-15	6.51737	protein_coding
ENSG00000103313	MEFV	Mediterranean fever [Source:HGNC Symbol;Acc:HGNC:6998]	4.43274	6.72273e-11	3.09932	protein_coding
ENSG00000100985	MMP9	matrix metallopeptidase 9 (gelatinase B 92kDa gelatinase 92kDa type IV collagenase) [Source:HGNC Symbol;Acc:HGNC:7176]	4.42977	3.2407e-10	6.05783	protein_coding
ENSG00000117091	CD48	CD48 molecule [Source:HGNC Symbol;Acc:HGNC:1683]	4.42398	1.23013e-14	5.03567	protein_coding
ENSG00000167286	CD3D	CD3d molecule delta (CD3-TCR complex) [Source:HGNC Symbol;Acc:HGNC:1673]	4.41622	4.54426e-13	4.47214	protein_coding
ENSG00000205809	KLRC2	killer cell lectin-like receptor subfamily C member 2 [Source:HGNC Symbol;Acc:HGNC:6375]	4.41528	5.59204e-07	0.170075	protein_coding
ENSG00000240671	IGKV1-8	immunoglobulin kappa variable 1-8 [Source:HGNC Symbol;Acc:HGNC:5743]	4.40906	0.0021005	0.053192	IG_V_gene
ENSG00000168421	RHOH	ras homolog family member H [Source:HGNC Symbol;Acc:HGNC:686]	4.40686	4.15805e-13	3.89987	protein_coding
ENSG00000163564	PYHIN1	pyrin and HIN domain family member 1 [Source:HGNC Symbol;Acc:HGNC:28894]	4.40681	2.11305e-11	2.86471	protein_coding
ENSG00000143119	CD53	CD53 molecule [Source:HGNC Symbol;Acc:HGNC:1686]	4.4006	1.74841e-16	6.91918	protein_coding
ENSG00000188404	SELL	selectin L [Source:HGNC Symbol;Acc:HGNC:10720]	4.39413	5.46318e-12	5.54586	protein_coding
ENSG00000198286	CARD11	caspase recruitment domain family member 11 [Source:HGNC Symbol;Acc:HGNC:16393]	4.39228	8.03935e-10	3.91119	protein_coding
ENSG00000182866	LCK	LCK proto-oncogene Src family tyrosine kinase [Source:HGNC Symbol;Acc:HGNC:6524]	4.38096	5.72489e-15	4.98824	protein_coding
ENSG00000111335	OAS2	2'-5'-oligoadenylate synthetase 2 69/71kDa [Source:HGNC Symbol;Acc:HGNC:8087]	4.36989	1.845e-17	6.55297	protein_coding
ENSG00000163131	CTSS	cathepsin S [Source:HGNC Symbol;Acc:HGNC:2545]	4.36284	1.4551e-20	8.68829	protein_coding
ENSG00000177575	CD163	CD163 molecule [Source:HGNC Symbol;Acc:HGNC:1631]	4.35608	2.76422e-15	7.6071	protein_coding
ENSG00000172578	KLHL6	kelch-like family member 6 [Source:HGNC Symbol;Acc:HGNC:18653]	4.32849	4.59999e-12	4.35224	protein_coding
ENSG00000216490	IFI30	interferon gamma-inducible protein 30 [Source:HGNC Symbol;Acc:HGNC:5398]	4.32794	5.60776e-18	8.79882	protein_coding
ENSG00000173391	OLR1	oxidized low density lipoprotein (lectin-like) receptor 1 [Source:HGNC Symbol;Acc:HGNC:8133]	4.32462	7.53244e-07	2.04783	protein_coding
ENSG00000211972	IGHV3-66	immunoglobulin heavy variable 3-66 [Source:HGNC Symbol;Acc:HGNC:5619]	4.31763	0.00458305	0.122954	IG_V_gene
ENSG00000105639	JAK3	Janus kinase 3 [Source:HGNC Symbol;Acc:HGNC:6193]	4.31731	2.04423e-13	5.35691	protein_coding
ENSG00000171631	P2RY6	pyrimidinergic receptor P2Y G-protein coupled 6 [Source:HGNC Symbol;Acc:HGNC:8543]	4.29034	9.37529e-16	3.14154	protein_coding
ENSG00000150637	CD226	CD226 molecule [Source:HGNC Symbol;Acc:HGNC:16961]	4.28149	2.29222e-12	3.39319	protein_coding
ENSG00000243772	KIR2DL3	killer cell immunoglobulin-like receptor two domains long cytoplasmic tail 3 [Source:HGNC Symbol;Acc:HGNC:6331]	4.28028	6.87249e-06	0.409718	protein_coding
ENSG00000172673	THEMIS	thymocyte selection associated [Source:HGNC Symbol;Acc:HGNC:21569]	4.27922	5.82357e-14	3.22516	protein_coding
ENSG00000145287	PLAC8	placenta-specific 8 [Source:HGNC Symbol;Acc:HGNC:19254]	4.27872	1.94383e-09	2.49794	protein_coding
ENSG00000122223	CD244	CD244 molecule natural killer cell receptor 2B4 [Source:HGNC Symbol;Acc:HGNC:18171]	4.27807	6.71405e-11	2.55392	protein_coding
ENSG00000159189	C1QC	complement component 1 q subcomponent C chain [Source:HGNC Symbol;Acc:HGNC:1245]	4.27537	4.52338e-15	7.58391	protein_coding
ENSG00000211655	IGLV1-36	immunoglobulin lambda variable 1-36 [Source:HGNC Symbol;Acc:HGNC:5876]	4.27156	0.00105535	0.307421	IG_V_gene
ENSG00000043462	LCP2	lymphocyte cytosolic protein 2 (SH2 domain containing leukocyte protein of 76kDa) [Source:HGNC Symbol;Acc:HGNC:6529]	4.26502	5.34773e-16	6.39225	protein_coding
ENSG00000081985	IL12RB2	interleukin 12 receptor beta 2 [Source:HGNC Symbol;Acc:HGNC:5972]	4.2642	2.60208e-14	4.31987	protein_coding
ENSG00000140749	IGSF6	immunoglobulin superfamily member 6 [Source:HGNC Symbol;Acc:HGNC:5953]	4.26071	5.49204e-12	4.23991	protein_coding
ENSG00000038945	MSR1	macrophage scavenger receptor 1 [Source:HGNC Symbol;Acc:HGNC:7376]	4.22575	1.5506e-12	5.80363	protein_coding
ENSG00000140030	GPR65	G protein-coupled receptor 65 [Source:HGNC Symbol;Acc:HGNC:4517]	4.22353	1.10038e-14	3.90211	protein_coding
ENSG00000181847	TIGIT	T cell immunoreceptor with Ig and ITIM domains [Source:HGNC Symbol;Acc:HGNC:26838]	4.20315	2.74319e-13	3.38014	protein_coding
ENSG00000137101	CD72	CD72 molecule [Source:HGNC Symbol;Acc:HGNC:1696]	4.19783	1.6722e-14	3.49326	protein_coding
ENSG00000105122	RASAL3	RAS protein activator like 3 [Source:HGNC Symbol;Acc:HGNC:26129]	4.19734	3.33882e-13	4.36733	protein_coding
ENSG00000162676	GFI1	growth factor independent 1 transcription repressor [Source:HGNC Symbol;Acc:HGNC:4237]	4.18896	5.64859e-09	2.21678	protein_coding
ENSG00000166278	C2	complement component 2 [Source:HGNC Symbol;Acc:HGNC:1248]	4.18618	4.20932e-16	4.36093	protein_coding
ENSG00000160185	UBASH3A	ubiquitin associated and SH3 domain containing A [Source:HGNC Symbol;Acc:HGNC:12462]	4.18055	4.25755e-12	2.50195	protein_coding
ENSG00000213402	PTPRCAP	protein tyrosine phosphatase receptor type C-associated protein [Source:HGNC Symbol;Acc:HGNC:9667]	4.17939	2.70522e-14	4.65803	protein_coding
ENSG00000211772	TRBC2	T cell receptor beta constant 2 [Source:HGNC Symbol;Acc:HGNC:12157]	4.17854	3.17013e-15	6.32785	TR_C_gene
ENSG00000140105	WARS	tryptophanyl-tRNA synthetase [Source:HGNC Symbol;Acc:HGNC:12729]	4.17778	2.30407e-15	9.30747	protein_coding
ENSG00000163739	CXCL1	chemokine (C-X-C motif) ligand 1 (melanoma growth stimulating activity alpha) [Source:HGNC Symbol;Acc:HGNC:4602]	4.16282	9.71006e-07	3.39848	protein_coding
ENSG00000188676	IDO2	indoleamine 23-dioxygenase 2 [Source:HGNC Symbol;Acc:HGNC:27269]	4.15581	3.40475e-06	1.45964	protein_coding
ENSG00000172322	CLEC12A	C-type lectin domain family 12 member A [Source:HGNC Symbol;Acc:HGNC:31713]	4.15383	8.19939e-12	3.06702	protein_coding
ENSG00000133321	RARRES3	retinoic acid receptor responder (tazarotene induced) 3 [Source:HGNC Symbol;Acc:HGNC:9869]	4.15102	1.18954e-15	5.66101	protein_coding
ENSG00000081237	PTPRC	protein tyrosine phosphatase receptor type C [Source:HGNC Symbol;Acc:HGNC:9666]	4.1509	4.08409e-15	8.06536	protein_coding
ENSG00000211670	IGLV3-9	immunoglobulin lambda variable 3-9 (gene/pseudogene) [Source:HGNC Symbol;Acc:HGNC:5918]	4.1501	0.0170953	0.473658	IG_V_gene
ENSG00000147168	IL2RG	interleukin 2 receptor gamma [Source:HGNC Symbol;Acc:HGNC:6010]	4.14947	4.30977e-15	6.21724	protein_coding
ENSG00000130775	THEMIS2	thymocyte selection associated family member 2 [Source:HGNC Symbol;Acc:HGNC:16839]	4.14679	2.02597e-17	6.01777	protein_coding
ENSG00000119917	IFIT3	interferon-induced protein with tetratricopeptide repeats 3 [Source:HGNC Symbol;Acc:HGNC:5411]	4.1463	4.98875e-15	6.99601	protein_coding
ENSG00000115919	KYNU	kynureninase [Source:HGNC Symbol;Acc:HGNC:6469]	4.14102	1.39657e-14	4.79965	protein_coding
ENSG00000008517	IL32	interleukin 32 [Source:HGNC Symbol;Acc:HGNC:16830]	4.13782	2.37131e-17	7.23931	protein_coding
ENSG00000077984	CST7	cystatin F (leukocystatin) [Source:HGNC Symbol;Acc:HGNC:2479]	4.13699	3.62751e-13	4.65132	protein_coding
ENSG00000090104	RGS1	regulator of G-protein signaling 1 [Source:HGNC Symbol;Acc:HGNC:9991]	4.13364	2.81625e-12	4.23067	protein_coding
ENSG00000137573	SULF1	sulfatase 1 [Source:HGNC Symbol;Acc:HGNC:20391]	4.13227	6.90062e-13	6.74201	protein_coding
ENSG00000136286	MYO1G	myosin IG [Source:HGNC Symbol;Acc:HGNC:13880]	4.13051	2.74319e-13	5.48574	protein_coding
ENSG00000129450	SIGLEC9	sialic acid binding Ig-like lectin 9 [Source:HGNC Symbol;Acc:HGNC:10878]	4.12521	4.83784e-13	2.79207	protein_coding
ENSG00000122862	SRGN	serglycin [Source:HGNC Symbol;Acc:HGNC:9361]	4.11608	4.34203e-15	8.03678	protein_coding
ENSG00000196735	HLA-DQA1	major histocompatibility complex class II DQ alpha 1 [Source:HGNC Symbol;Acc:HGNC:4942]	4.11323	4.14522e-09	8.0458	protein_coding
ENSG00000143851	PTPN7	protein tyrosine phosphatase non-receptor type 7 [Source:HGNC Symbol;Acc:HGNC:9659]	4.11169	5.29336e-13	4.71169	protein_coding
ENSG00000167208	SNX20	sorting nexin 20 [Source:HGNC Symbol;Acc:HGNC:30390]	4.10618	2.37492e-14	5.05451	protein_coding
ENSG00000114013	CD86	CD86 molecule [Source:HGNC Symbol;Acc:HGNC:1705]	4.09347	2.68128e-17	5.23104	protein_coding
ENSG00000110934	BIN2	bridging integrator 2 [Source:HGNC Symbol;Acc:HGNC:1053]	4.08676	9.17768e-14	4.71027	protein_coding
ENSG00000211942	IGHV3-13	immunoglobulin heavy variable 3-13 [Source:HGNC Symbol;Acc:HGNC:5581]	4.07908	0.00242063	-0.534629	IG_V_gene
ENSG00000013725	CD6	CD6 molecule [Source:HGNC Symbol;Acc:HGNC:1691]	4.07484	6.32317e-15	4.97539	protein_coding
ENSG00000115085	ZAP70	zeta-chain (TCR) associated protein kinase 70kDa [Source:HGNC Symbol;Acc:HGNC:12858]	4.07328	2.91921e-10	4.59368	protein_coding
ENSG00000169385	RNASE2	ribonuclease RNase A family 2 (liver eosinophil-derived neurotoxin) [Source:HGNC Symbol;Acc:HGNC:10045]	4.07131	3.41994e-08	0.927093	protein_coding
ENSG00000079263	SP140	SP140 nuclear body protein [Source:HGNC Symbol;Acc:HGNC:17133]	4.07123	5.6536e-12	3.27779	protein_coding
ENSG00000162511	LAPTM5	lysosomal protein transmembrane 5 [Source:HGNC Symbol;Acc:HGNC:29612]	4.06549	3.83484e-18	8.9448	protein_coding
ENSG00000136244	IL6	interleukin 6 [Source:HGNC Symbol;Acc:HGNC:6018]	4.06418	4.6846e-05	3.46843	protein_coding
ENSG00000134326	CMPK2	cytidine monophosphate (UMP-CMP) kinase 2 mitochondrial [Source:HGNC Symbol;Acc:HGNC:27015]	4.06327	2.1074e-13	4.82278	protein_coding
ENSG00000139193	CD27	CD27 molecule [Source:HGNC Symbol;Acc:HGNC:11922]	4.06244	3.96338e-12	2.37391	protein_coding
ENSG00000177272	KCNA3	potassium channel voltage gated shaker related subfamily A member 3 [Source:HGNC Symbol;Acc:HGNC:6221]	4.0571	7.04294e-10	2.82018	protein_coding
ENSG00000126353	CCR7	chemokine (C-C motif) receptor 7 [Source:HGNC Symbol;Acc:HGNC:1608]	4.05513	1.87116e-10	4.21113	protein_coding
ENSG00000107742	SPOCK2	sparc/osteonectin cwcv and kazal-like domains proteoglycan (testican) 2 [Source:HGNC Symbol;Acc:HGNC:13564]	4.05301	3.70751e-14	5.95769	protein_coding
ENSG00000123610	TNFAIP6	tumor necrosis factor alpha-induced protein 6 [Source:HGNC Symbol;Acc:HGNC:11898]	4.04959	9.78956e-11	5.2467	protein_coding
ENSG00000121966	CXCR4	chemokine (C-X-C motif) receptor 4 [Source:HGNC Symbol;Acc:HGNC:2561]	4.04772	1.21262e-14	5.84451	protein_coding
ENSG00000211898	IGHD	immunoglobulin heavy constant delta [Source:HGNC Symbol;Acc:HGNC:5480]	4.0473	5.46909e-05	0.712278	IG_C_gene
ENSG00000196684	HSH2D	hematopoietic SH2 domain containing [Source:HGNC Symbol;Acc:HGNC:24920]	4.04622	7.76595e-10	3.36369	protein_coding
ENSG00000197272	IL27	interleukin 27 [Source:HGNC Symbol;Acc:HGNC:19157]	4.04353	1.2e-08	0.202959	protein_coding
ENSG00000025708	TYMP	thymidine phosphorylase [Source:HGNC Symbol;Acc:HGNC:3148]	4.03264	1.37427e-16	7.82928	protein_coding
ENSG00000065675	PRKCQ	protein kinase C theta [Source:HGNC Symbol;Acc:HGNC:9410]	4.03028	1.75736e-12	2.96309	protein_coding
ENSG00000109943	CRTAM	cytotoxic and regulatory T cell molecule [Source:HGNC Symbol;Acc:HGNC:24313]	4.02983	1.31983e-10	2.15777	protein_coding
ENSG00000211734	TRBV5-1	T cell receptor beta variable 5-1 [Source:HGNC Symbol;Acc:HGNC:12218]	4.02784	2.45789e-10	0.991477	TR_V_gene
ENSG00000048462	TNFRSF17	tumor necrosis factor receptor superfamily member 17 [Source:HGNC Symbol;Acc:HGNC:11913]	4.02735	0.000176967	0.511156	protein_coding
ENSG00000171551	ECEL1	endothelin converting enzyme-like 1 [Source:HGNC Symbol;Acc:HGNC:3147]	4.02573	2.05873e-10	2.50685	protein_coding
ENSG00000178562	CD28	CD28 molecule [Source:HGNC Symbol;Acc:HGNC:1653]	4.02147	6.49893e-13	3.83766	protein_coding
ENSG00000099958	DERL3	derlin 3 [Source:HGNC Symbol;Acc:HGNC:14236]	4.02098	1.13183e-05	3.18995	protein_coding
ENSG00000155629	PIK3AP1	phosphoinositide-3-kinase adaptor protein 1 [Source:HGNC Symbol;Acc:HGNC:30034]	4.02079	1.68205e-14	6.52476	protein_coding
ENSG00000102524	TNFSF13B	tumor necrosis factor (ligand) superfamily member 13b [Source:HGNC Symbol;Acc:HGNC:11929]	4.00892	3.76876e-17	4.39967	protein_coding
ENSG00000181036	FCRL6	Fc receptor-like 6 [Source:HGNC Symbol;Acc:HGNC:31910]	3.99815	7.7872e-10	2.26706	protein_coding
ENSG00000187608	ISG15	ISG15 ubiquitin-like modifier [Source:HGNC Symbol;Acc:HGNC:4053]	3.99721	1.40847e-11	5.53383	protein_coding
ENSG00000167613	LAIR1	leukocyte-associated immunoglobulin-like receptor 1 [Source:HGNC Symbol;Acc:HGNC:6477]	3.99245	3.59969e-14	5.87441	protein_coding
ENSG00000140678	ITGAX	integrin alpha X (complement component 3 receptor 4 subunit) [Source:HGNC Symbol;Acc:HGNC:6152]	3.98572	1.25678e-10	5.383	protein_coding
ENSG00000104321	TRPA1	transient receptor potential cation channel subfamily A member 1 [Source:HGNC Symbol;Acc:HGNC:497]	3.98187	2.7625e-07	0.990328	protein_coding
ENSG00000110448	CD5	CD5 molecule [Source:HGNC Symbol;Acc:HGNC:1685]	3.9784	6.56367e-14	4.51036	protein_coding
ENSG00000173372	C1QA	complement component 1 q subcomponent A chain [Source:HGNC Symbol;Acc:HGNC:1241]	3.97802	6.35051e-15	7.92137	protein_coding
ENSG00000137959	IFI44L	interferon-induced protein 44-like [Source:HGNC Symbol;Acc:HGNC:17817]	3.97397	1.78335e-16	5.24362	protein_coding
ENSG00000171860	C3AR1	complement component 3a receptor 1 [Source:HGNC Symbol;Acc:HGNC:1319]	3.97032	3.02336e-14	5.04465	protein_coding
ENSG00000121797	CCRL2	chemokine (C-C motif) receptor-like 2 [Source:HGNC Symbol;Acc:HGNC:1612]	3.96946	1.02513e-10	3.0713	protein_coding
ENSG00000104974	LILRA1	leukocyte immunoglobulin-like receptor subfamily A (with TM domain) member 1 [Source:HGNC Symbol;Acc:HGNC:6602]	3.96424	1.786e-09	2.23573	protein_coding
ENSG00000128340	RAC2	ras-related C3 botulinum toxin substrate 2 (rho family small GTP binding protein Rac2) [Source:HGNC Symbol;Acc:HGNC:9802]	3.96178	1.05146e-13	5.23257	protein_coding
ENSG00000155307	SAMSN1	SAM domain SH3 domain and nuclear localization signals 1 [Source:HGNC Symbol;Acc:HGNC:10528]	3.96026	3.5524e-15	5.12594	protein_coding
ENSG00000187116	LILRA5	leukocyte immunoglobulin-like receptor subfamily A (with TM domain) member 5 [Source:HGNC Symbol;Acc:HGNC:16309]	3.95839	1.17337e-08	2.63311	protein_coding
ENSG00000137496	IL18BP	interleukin 18 binding protein [Source:HGNC Symbol;Acc:HGNC:5987]	3.95705	4.28602e-15	5.71751	protein_coding
ENSG00000187862	TTC24	tetratricopeptide repeat domain 24 [Source:HGNC Symbol;Acc:HGNC:32348]	3.95482	3.60679e-07	0.237245	protein_coding
ENSG00000117009	KMO	kynurenine 3-monooxygenase (kynurenine 3-hydroxylase) [Source:HGNC Symbol;Acc:HGNC:6381]	3.94565	8.8196e-10	2.02328	protein_coding
ENSG00000167984	NLRC3	NLR family CARD domain containing 3 [Source:HGNC Symbol;Acc:HGNC:29889]	3.94191	2.09642e-09	4.10578	protein_coding
ENSG00000175489	LRRC25	leucine rich repeat containing 25 [Source:HGNC Symbol;Acc:HGNC:29806]	3.94132	1.18959e-13	4.29237	protein_coding
ENSG00000182162	P2RY8	purinergic receptor P2Y G-protein coupled 8 [Source:HGNC Symbol;Acc:HGNC:15524]	3.93949	1.32486e-12	4.31251	protein_coding
ENSG00000110848	CD69	CD69 molecule [Source:HGNC Symbol;Acc:HGNC:1694]	3.93873	6.30406e-12	3.9667	protein_coding
ENSG00000137078	SIT1	signaling threshold regulating transmembrane adaptor 1 [Source:HGNC Symbol;Acc:HGNC:17710]	3.92497	7.01789e-13	3.14335	protein_coding
ENSG00000198074	AKR1B10	aldo-keto reductase family 1 member B10 (aldose reductase) [Source:HGNC Symbol;Acc:HGNC:382]	3.92427	1.48875e-06	5.05622	protein_coding
ENSG00000232869	TRBV29-1	T cell receptor beta variable 29-1 [Source:HGNC Symbol;Acc:HGNC:12210]	3.91981	5.11905e-09	0.793846	TR_V_gene
ENSG00000135077	HAVCR2	hepatitis A virus cellular receptor 2 [Source:HGNC Symbol;Acc:HGNC:18437]	3.91731	2.67957e-15	5.36693	protein_coding
ENSG00000147138	GPR174	G protein-coupled receptor 174 [Source:HGNC Symbol;Acc:HGNC:30245]	3.91052	1.79464e-09	1.48435	protein_coding
ENSG00000188389	PDCD1	programmed cell death 1 [Source:HGNC Symbol;Acc:HGNC:8760]	3.9103	8.75232e-10	1.66635	protein_coding
ENSG00000177455	CD19	CD19 molecule [Source:HGNC Symbol;Acc:HGNC:1633]	3.90708	2.63758e-05	0.436175	protein_coding
ENSG00000143226	FCGR2A	Fc fragment of IgG low affinity IIa receptor (CD32) [Source:HGNC Symbol;Acc:HGNC:3616]	3.90557	2.11667e-18	6.61126	protein_coding
ENSG00000183019	MCEMP1	mast cell-expressed membrane protein 1 [Source:HGNC Symbol;Acc:HGNC:27291]	3.89548	0.00103101	0.350469	protein_coding
ENSG00000125347	IRF1	interferon regulatory factor 1 [Source:HGNC Symbol;Acc:HGNC:6116]	3.89235	8.34837e-15	7.6264	protein_coding
ENSG00000160255	ITGB2	integrin beta 2 (complement component 3 receptor 3 and 4 subunit) [Source:HGNC Symbol;Acc:HGNC:6155]	3.89038	1.40852e-15	8.08097	protein_coding
ENSG00000129226	CD68	CD68 molecule [Source:HGNC Symbol;Acc:HGNC:1693]	3.86769	1.19083e-16	8.00281	protein_coding
ENSG00000172543	CTSW	cathepsin W [Source:HGNC Symbol;Acc:HGNC:2546]	3.86173	8.14171e-09	4.29772	protein_coding
ENSG00000117090	SLAMF1	signaling lymphocytic activation molecule family member 1 [Source:HGNC Symbol;Acc:HGNC:10903]	3.86008	8.95559e-12	3.87426	protein_coding
ENSG00000211644	IGLV1-51	immunoglobulin lambda variable 1-51 [Source:HGNC Symbol;Acc:HGNC:5882]	3.85405	0.00269748	0.741665	IG_V_gene
ENSG00000134242	PTPN22	protein tyrosine phosphatase non-receptor type 22 (lymphoid) [Source:HGNC Symbol;Acc:HGNC:9652]	3.85105	2.42637e-14	4.04542	protein_coding
ENSG00000164691	TAGAP	T-cell activation RhoGTPase activating protein [Source:HGNC Symbol;Acc:HGNC:15669]	3.84743	1.08702e-12	5.12931	protein_coding
ENSG00000172116	CD8B	CD8b molecule [Source:HGNC Symbol;Acc:HGNC:1707]	3.84733	1.18315e-10	3.47603	protein_coding
ENSG00000211694	TRGV10	T cell receptor gamma variable 10 (non-functional) [Source:HGNC Symbol;Acc:HGNC:12285]	3.8473	1.54847e-09	0.388607	TR_V_gene
ENSG00000177409	SAMD9L	sterile alpha motif domain containing 9-like [Source:HGNC Symbol;Acc:HGNC:1349]	3.847	8.87633e-13	6.11819	protein_coding
ENSG00000082074	FYB	FYN binding protein [Source:HGNC Symbol;Acc:HGNC:4036]	3.84466	4.67403e-15	6.4953	protein_coding
ENSG00000126709	IFI6	interferon alpha-inducible protein 6 [Source:HGNC Symbol;Acc:HGNC:4054]	3.84209	6.28305e-15	6.97928	protein_coding
ENSG00000197540	GZMM	granzyme M (lymphocyte met-ase 1) [Source:HGNC Symbol;Acc:HGNC:4712]	3.83444	1.28375e-12	2.52171	protein_coding
ENSG00000182585	EPGN	epithelial mitogen [Source:HGNC Symbol;Acc:HGNC:17470]	3.83352	2.62867e-06	3.48048	protein_coding
ENSG00000105352	CEACAM4	carcinoembryonic antigen-related cell adhesion molecule 4 [Source:HGNC Symbol;Acc:HGNC:1816]	3.83094	3.09654e-09	1.30045	protein_coding
ENSG00000113263	ITK	IL2-inducible T-cell kinase [Source:HGNC Symbol;Acc:HGNC:6171]	3.82572	3.67307e-12	4.66326	protein_coding
ENSG00000239713	APOBEC3G	apolipoprotein B mRNA editing enzyme catalytic polypeptide-like 3G [Source:HGNC Symbol;Acc:HGNC:17357]	3.8183	2.76422e-15	5.02218	protein_coding
ENSG00000174837	EMR1	egf-like module containing mucin-like hormone receptor-like 1 [Source:HGNC Symbol;Acc:HGNC:3336]	3.81751	2.85393e-09	1.80014	protein_coding
ENSG00000187474	FPR3	formyl peptide receptor 3 [Source:HGNC Symbol;Acc:HGNC:3828]	3.80981	9.80418e-16	6.03498	protein_coding
ENSG00000124203	ZNF831	zinc finger protein 831 [Source:HGNC Symbol;Acc:HGNC:16167]	3.80281	4.77694e-11	2.82925	protein_coding
ENSG00000167633	KIR3DL1	killer cell immunoglobulin-like receptor three domains long cytoplasmic tail 1 [Source:HGNC Symbol;Acc:HGNC:6338]	3.79799	4.99967e-05	0.0854319	protein_coding
ENSG00000211695	TRGV9	T cell receptor gamma variable 9 [Source:HGNC Symbol;Acc:HGNC:12295]	3.78676	3.48547e-08	0.298995	TR_V_gene
ENSG00000189430	NCR1	natural cytotoxicity triggering receptor 1 [Source:HGNC Symbol;Acc:HGNC:6731]	3.7822	2.53843e-06	0.285201	protein_coding
ENSG00000115415	STAT1	signal transducer and activator of transcription 1 91kDa [Source:HGNC Symbol;Acc:HGNC:11362]	3.7789	1.4551e-20	9.49667	protein_coding
ENSG00000015285	WAS	Wiskott-Aldrich syndrome [Source:HGNC Symbol;Acc:HGNC:12731]	3.76992	6.86883e-15	4.86568	protein_coding
ENSG00000146094	DOK3	docking protein 3 [Source:HGNC Symbol;Acc:HGNC:24583]	3.76938	5.24329e-13	4.31506	protein_coding
ENSG00000162894	FAIM3	Fas apoptotic inhibitory molecule 3 [Source:HGNC Symbol;Acc:HGNC:14315]	3.76916	4.24061e-13	3.77073	protein_coding
ENSG00000142185	TRPM2	transient receptor potential cation channel subfamily M member 2 [Source:HGNC Symbol;Acc:HGNC:12339]	3.76882	3.29969e-13	3.95155	protein_coding
ENSG00000110324	IL10RA	interleukin 10 receptor alpha [Source:HGNC Symbol;Acc:HGNC:5964]	3.7685	3.06462e-16	6.67284	protein_coding
ENSG00000226777	KIAA0125	KIAA0125 [Source:HGNC Symbol;Acc:HGNC:19955]	3.76553	9.56236e-05	0.399964	lincRNA
ENSG00000115232	ITGA4	integrin alpha 4 (antigen CD49D alpha 4 subunit of VLA-4 receptor) [Source:HGNC Symbol;Acc:HGNC:6140]	3.76544	9.39205e-16	4.92063	protein_coding
ENSG00000142583	SLC2A5	solute carrier family 2 (facilitated glucose/fructose transporter) member 5 [Source:HGNC Symbol;Acc:HGNC:11010]	3.75233	4.3088e-12	4.33229	protein_coding
ENSG00000119535	CSF3R	colony stimulating factor 3 receptor (granulocyte) [Source:HGNC Symbol;Acc:HGNC:2439]	3.75021	9.92822e-10	4.97968	protein_coding
ENSG00000170542	SERPINB9	serpin peptidase inhibitor clade B (ovalbumin) member 9 [Source:HGNC Symbol;Acc:HGNC:8955]	3.74935	1.3666e-13	5.85506	protein_coding
ENSG00000121895	TMEM156	transmembrane protein 156 [Source:HGNC Symbol;Acc:HGNC:26260]	3.74173	4.94387e-10	1.08884	protein_coding
ENSG00000211639	IGLV4-60	immunoglobulin lambda variable 4-60 [Source:HGNC Symbol;Acc:HGNC:5920]	3.73875	0.00446057	-0.341179	IG_V_gene
ENSG00000135074	ADAM19	ADAM metallopeptidase domain 19 [Source:HGNC Symbol;Acc:HGNC:197]	3.7378	7.27117e-15	5.63269	protein_coding
ENSG00000100298	APOBEC3H	apolipoprotein B mRNA editing enzyme catalytic polypeptide-like 3H [Source:HGNC Symbol;Acc:HGNC:24100]	3.73473	1.03292e-08	0.706837	protein_coding
ENSG00000167851	CD300A	CD300a molecule [Source:HGNC Symbol;Acc:HGNC:19319]	3.73277	1.28375e-12	4.58124	protein_coding
ENSG00000179331	RAB39A	RAB39A member RAS oncogene family [Source:HGNC Symbol;Acc:HGNC:16521]	3.73195	4.69238e-10	1.27827	protein_coding
ENSG00000140511	HAPLN3	hyaluronan and proteoglycan link protein 3 [Source:HGNC Symbol;Acc:HGNC:21446]	3.73061	8.98919e-16	5.74922	protein_coding
ENSG00000060982	BCAT1	branched chain amino-acid transaminase 1 cytosolic [Source:HGNC Symbol;Acc:HGNC:976]	3.72904	6.97911e-14	5.41163	protein_coding
ENSG00000197646	PDCD1LG2	programmed cell death 1 ligand 2 [Source:HGNC Symbol;Acc:HGNC:18731]	3.72364	4.57765e-17	4.8706	protein_coding
ENSG00000141968	VAV1	vav 1 guanine nucleotide exchange factor [Source:HGNC Symbol;Acc:HGNC:12657]	3.71535	8.68009e-14	4.86675	protein_coding
ENSG00000196549	MME	membrane metallo-endopeptidase [Source:HGNC Symbol;Acc:HGNC:7154]	3.71131	1.29798e-12	6.51333	protein_coding
ENSG00000174123	TLR10	toll-like receptor 10 [Source:HGNC Symbol;Acc:HGNC:15634]	3.7084	7.3866e-11	1.88776	protein_coding
ENSG00000163209	SPRR3	small proline-rich protein 3 [Source:HGNC Symbol;Acc:HGNC:11268]	3.70612	0.00614738	0.326148	protein_coding
ENSG00000143556	S100A7	S100 calcium binding protein A7 [Source:HGNC Symbol;Acc:HGNC:10497]	3.70495	4.30703e-06	8.16581	protein_coding
ENSG00000123338	NCKAP1L	NCK-associated protein 1-like [Source:HGNC Symbol;Acc:HGNC:4862]	3.70487	2.61419e-16	6.26354	protein_coding
ENSG00000240403	KIR3DL2	killer cell immunoglobulin-like receptor three domains long cytoplasmic tail 2 [Source:HGNC Symbol;Acc:HGNC:6339]	3.7006	7.33796e-05	-0.0541126	protein_coding
ENSG00000143185	XCL2	chemokine (C motif) ligand 2 [Source:HGNC Symbol;Acc:HGNC:10646]	3.69982	7.82751e-07	0.978338	protein_coding
ENSG00000198502	HLA-DRB5	major histocompatibility complex class II DR beta 5 [Source:HGNC Symbol;Acc:HGNC:4953]	3.69692	0.00101538	5.77722	protein_coding
ENSG00000090269	NA	NA	3.69443	2.11307e-08	4.01545	NA
ENSG00000167895	TMC8	transmembrane channel-like 8 [Source:HGNC Symbol;Acc:HGNC:20474]	3.69419	1.16e-12	4.9856	protein_coding
ENSG00000136490	LIMD2	LIM domain containing 2 [Source:HGNC Symbol;Acc:HGNC:28142]	3.67787	4.20932e-16	5.46062	protein_coding
ENSG00000159753	RLTPR	RGD motif leucine rich repeats tropomodulin domain and proline-rich containing [Source:HGNC Symbol;Acc:HGNC:27089]	3.67736	1.44073e-07	2.94245	protein_coding
ENSG00000204516	MICB	MHC class I polypeptide-related sequence B [Source:HGNC Symbol;Acc:HGNC:7091]	3.67676	8.81606e-15	3.62881	protein_coding
ENSG00000140968	IRF8	interferon regulatory factor 8 [Source:HGNC Symbol;Acc:HGNC:5358]	3.67294	1.8655e-16	6.28075	protein_coding
ENSG00000166927	MS4A7	membrane-spanning 4-domains subfamily A member 7 [Source:HGNC Symbol;Acc:HGNC:13378]	3.6698	2.74258e-16	5.5836	protein_coding
ENSG00000119922	IFIT2	interferon-induced protein with tetratricopeptide repeats 2 [Source:HGNC Symbol;Acc:HGNC:5409]	3.66484	2.62723e-12	5.58416	protein_coding
ENSG00000105246	EBI3	Epstein-Barr virus induced 3 [Source:HGNC Symbol;Acc:HGNC:3129]	3.66373	4.94506e-10	1.79629	protein_coding
ENSG00000102879	CORO1A	coronin actin binding protein 1A [Source:HGNC Symbol;Acc:HGNC:2252]	3.6609	5.56797e-15	7.31679	protein_coding
ENSG00000141526	SLC16A3	solute carrier family 16 (monocarboxylate transporter) member 3 [Source:HGNC Symbol;Acc:HGNC:10924]	3.65669	6.08853e-12	5.74164	protein_coding
ENSG00000196209	SIRPB2	signal-regulatory protein beta 2 [Source:HGNC Symbol;Acc:HGNC:16247]	3.65512	3.4875e-09	3.32191	protein_coding
ENSG00000188452	CERKL	ceramide kinase-like [Source:HGNC Symbol;Acc:HGNC:21699]	3.65395	3.47861e-15	3.43842	protein_coding
ENSG00000100385	IL2RB	interleukin 2 receptor beta [Source:HGNC Symbol;Acc:HGNC:6009]	3.65065	1.50635e-11	6.22717	protein_coding
ENSG00000239961	LILRA4	leukocyte immunoglobulin-like receptor subfamily A (with TM domain) member 4 [Source:HGNC Symbol;Acc:HGNC:15503]	3.64584	9.17978e-07	0.844544	protein_coding
ENSG00000211746	TRBV19	T cell receptor beta variable 19 [Source:HGNC Symbol;Acc:HGNC:12194]	3.6458	5.62976e-12	0.92647	TR_V_gene
ENSG00000153802	TMPRSS11D	transmembrane protease serine 11D [Source:HGNC Symbol;Acc:HGNC:24059]	3.6408	0.000375122	2.55615	protein_coding
ENSG00000142347	MYO1F	myosin IF [Source:HGNC Symbol;Acc:HGNC:7600]	3.63656	5.59063e-14	5.96974	protein_coding
ENSG00000049249	TNFRSF9	tumor necrosis factor receptor superfamily member 9 [Source:HGNC Symbol;Acc:HGNC:11924]	3.62021	3.37454e-08	1.50628	protein_coding
ENSG00000126264	HCST	hematopoietic cell signal transducer [Source:HGNC Symbol;Acc:HGNC:16977]	3.61782	5.40565e-15	4.61341	protein_coding
ENSG00000101336	HCK	HCK proto-oncogene Src family tyrosine kinase [Source:HGNC Symbol;Acc:HGNC:4840]	3.61651	6.40148e-16	6.06837	protein_coding
ENSG00000211788	TRAV13-1	T cell receptor alpha variable 13-1 [Source:HGNC Symbol;Acc:HGNC:12108]	3.61615	1.20256e-09	0.520489	TR_V_gene
ENSG00000088827	SIGLEC1	sialic acid binding Ig-like lectin 1 sialoadhesin [Source:HGNC Symbol;Acc:HGNC:11127]	3.61564	5.4267e-12	5.52488	protein_coding
ENSG00000171310	CHST11	carbohydrate (chondroitin 4) sulfotransferase 11 [Source:HGNC Symbol;Acc:HGNC:17422]	3.61354	4.90894e-16	5.70988	protein_coding
ENSG00000111181	SLC6A12	solute carrier family 6 (neurotransmitter transporter) member 12 [Source:HGNC Symbol;Acc:HGNC:11045]	3.61246	2.97291e-09	1.97862	protein_coding
ENSG00000196664	TLR7	toll-like receptor 7 [Source:HGNC Symbol;Acc:HGNC:15631]	3.61046	2.56835e-12	3.29553	protein_coding
ENSG00000155659	VSIG4	V-set and immunoglobulin domain containing 4 [Source:HGNC Symbol;Acc:HGNC:17032]	3.60159	2.84298e-10	5.65428	protein_coding
ENSG00000104814	MAP4K1	mitogen-activated protein kinase kinase kinase kinase 1 [Source:HGNC Symbol;Acc:HGNC:6863]	3.59609	1.29713e-11	4.43482	protein_coding
ENSG00000205810	KLRC3	killer cell lectin-like receptor subfamily C member 3 [Source:HGNC Symbol;Acc:HGNC:6376]	3.59034	2.63896e-06	-0.547663	protein_coding
ENSG00000122188	LAX1	lymphocyte transmembrane adaptor 1 [Source:HGNC Symbol;Acc:HGNC:26005]	3.58529	2.22626e-07	2.97754	protein_coding
ENSG00000140368	PSTPIP1	proline-serine-threonine phosphatase interacting protein 1 [Source:HGNC Symbol;Acc:HGNC:9580]	3.58369	6.61985e-14	3.9821	protein_coding
ENSG00000115165	CYTIP	cytohesin 1 interacting protein [Source:HGNC Symbol;Acc:HGNC:9506]	3.58323	1.06828e-13	5.13972	protein_coding
ENSG00000159618	GPR114	G protein-coupled receptor 114 [Source:HGNC Symbol;Acc:HGNC:19010]	3.57958	1.97031e-09	2.17027	protein_coding
ENSG00000011422	PLAUR	plasminogen activator urokinase receptor [Source:HGNC Symbol;Acc:HGNC:9053]	3.57906	6.83385e-11	5.69745	protein_coding
ENSG00000185477	GPRIN3	GPRIN family member 3 [Source:HGNC Symbol;Acc:HGNC:27733]	3.57904	6.79474e-13	4.38118	protein_coding
ENSG00000244482	LILRA6	leukocyte immunoglobulin-like receptor subfamily A (with TM domain) member 6 [Source:HGNC Symbol;Acc:HGNC:15495]	3.57176	2.25689e-09	3.39127	protein_coding
ENSG00000113532	ST8SIA4	ST8 alpha-N-acetyl-neuraminide alpha-28-sialyltransferase 4 [Source:HGNC Symbol;Acc:HGNC:10871]	3.57153	9.19056e-17	4.86816	protein_coding
ENSG00000126882	FAM78A	family with sequence similarity 78 member A [Source:HGNC Symbol;Acc:HGNC:25465]	3.56982	1.05145e-12	4.52678	protein_coding
ENSG00000167077	MEI1	meiosis inhibitor 1 [Source:HGNC Symbol;Acc:HGNC:28613]	3.56888	2.60805e-09	2.70134	protein_coding
ENSG00000106366	SERPINE1	serpin peptidase inhibitor clade E (nexin plasminogen activator inhibitor type 1) member 1 [Source:HGNC Symbol;Acc:HGNC:8583]	3.56536	4.15945e-09	6.55239	protein_coding
ENSG00000134516	DOCK2	dedicator of cytokinesis 2 [Source:HGNC Symbol;Acc:HGNC:2988]	3.56316	8.77249e-14	6.08747	protein_coding
ENSG00000241794	SPRR2A	small proline-rich protein 2A [Source:HGNC Symbol;Acc:HGNC:11261]	3.56277	3.08595e-07	6.786	protein_coding
ENSG00000123329	ARHGAP9	Rho GTPase activating protein 9 [Source:HGNC Symbol;Acc:HGNC:14130]	3.56141	5.1089e-13	4.51739	protein_coding
ENSG00000186431	FCAR	Fc fragment of IgA receptor for [Source:HGNC Symbol;Acc:HGNC:3608]	3.5614	6.19025e-06	1.4634	protein_coding
ENSG00000197057	DTHD1	death domain containing 1 [Source:HGNC Symbol;Acc:HGNC:37261]	3.56103	7.17321e-08	0.859639	protein_coding
ENSG00000125910	S1PR4	sphingosine-1-phosphate receptor 4 [Source:HGNC Symbol;Acc:HGNC:3170]	3.55727	2.54705e-11	2.91845	protein_coding
ENSG00000229164	NA	NA	3.55308	4.60637e-15	4.60939	NA
ENSG00000137558	PI15	peptidase inhibitor 15 [Source:HGNC Symbol;Acc:HGNC:8946]	3.55267	3.02067e-10	5.27335	protein_coding
ENSG00000211632	IGKV3D-11	immunoglobulin kappa variable 3D-11 [Source:HGNC Symbol;Acc:HGNC:5823]	3.54751	0.00180299	-0.269102	IG_V_gene
ENSG00000132530	XAF1	XIAP associated factor 1 [Source:HGNC Symbol;Acc:HGNC:30932]	3.54091	9.72676e-12	6.05245	protein_coding
ENSG00000138964	PARVG	parvin gamma [Source:HGNC Symbol;Acc:HGNC:14654]	3.54028	8.4697e-15	4.98298	protein_coding
ENSG00000130303	BST2	bone marrow stromal cell antigen 2 [Source:HGNC Symbol;Acc:HGNC:1119]	3.5348	4.57765e-17	6.45596	protein_coding
ENSG00000011600	TYROBP	TYRO protein tyrosine kinase binding protein [Source:HGNC Symbol;Acc:HGNC:12449]	3.52467	1.10646e-15	6.5684	protein_coding
ENSG00000111796	KLRB1	killer cell lectin-like receptor subfamily B member 1 [Source:HGNC Symbol;Acc:HGNC:6373]	3.52328	1.84682e-10	3.20325	protein_coding
ENSG00000163519	TRAT1	T cell receptor associated transmembrane adaptor 1 [Source:HGNC Symbol;Acc:HGNC:30698]	3.52045	5.3126e-11	3.08507	protein_coding
ENSG00000110031	LPXN	leupaxin [Source:HGNC Symbol;Acc:HGNC:14061]	3.52007	6.01834e-18	5.44475	protein_coding
ENSG00000211753	TRBV28	T cell receptor beta variable 28 [Source:HGNC Symbol;Acc:HGNC:12209]	3.51843	5.54407e-06	0.639873	TR_V_gene
ENSG00000235568	NFAM1	NFAT activating protein with ITAM motif 1 [Source:HGNC Symbol;Acc:HGNC:29872]	3.5178	2.25877e-12	5.15647	protein_coding
ENSG00000187037	GPR141	G protein-coupled receptor 141 [Source:HGNC Symbol;Acc:HGNC:19997]	3.5153	1.70092e-10	1.50033	protein_coding
ENSG00000142539		Uncharacterized protein {ECO:0000313|Ensembl:ENSP00000473233} [Source:UniProtKB/TrEMBL;Acc:M0R3H8]	3.51372	2.64988e-09	1.60049	protein_coding
ENSG00000168961	LGALS9	lectin galactoside-binding soluble 9 [Source:HGNC Symbol;Acc:HGNC:6570]	3.50849	6.33651e-19	6.50352	protein_coding
ENSG00000110876	SELPLG	selectin P ligand [Source:HGNC Symbol;Acc:HGNC:10722]	3.50421	2.49807e-14	5.83792	protein_coding
ENSG00000166670	MMP10	matrix metallopeptidase 10 (stromelysin 2) [Source:HGNC Symbol;Acc:HGNC:7156]	3.49522	0.0146297	1.58414	protein_coding
ENSG00000185811	IKZF1	IKAROS family zinc finger 1 (Ikaros) [Source:HGNC Symbol;Acc:HGNC:13176]	3.492	4.40333e-14	6.05529	protein_coding
ENSG00000100368	CSF2RB	colony stimulating factor 2 receptor beta low-affinity (granulocyte-macrophage) [Source:HGNC Symbol;Acc:HGNC:2436]	3.48584	1.47185e-14	6.86109	protein_coding
ENSG00000000938	FGR	FGR proto-oncogene Src family tyrosine kinase [Source:HGNC Symbol;Acc:HGNC:3697]	3.48241	2.51467e-13	5.55464	protein_coding
ENSG00000121807	CCR2	chemokine (C-C motif) receptor 2 [Source:HGNC Symbol;Acc:HGNC:1603]	3.48192	1.07502e-10	4.51244	protein_coding
ENSG00000179344	HLA-DQB1	major histocompatibility complex class II DQ beta 1 [Source:HGNC Symbol;Acc:HGNC:4944]	3.47882	0.000260126	6.53911	protein_coding
ENSG00000112096	SOD2	superoxide dismutase 2 mitochondrial [Source:HGNC Symbol;Acc:HGNC:11180]	3.47705	4.06273e-15	10.5724	protein_coding
ENSG00000211747	TRBV20-1	T cell receptor beta variable 20-1 [Source:HGNC Symbol;Acc:HGNC:12196]	3.47325	1.50546e-09	1.59467	TR_V_gene
ENSG00000126262	FFAR2	free fatty acid receptor 2 [Source:HGNC Symbol;Acc:HGNC:4501]	3.47205	6.21282e-05	2.68384	protein_coding
ENSG00000136514	RTP4	receptor (chemosensory) transporter protein 4 [Source:HGNC Symbol;Acc:HGNC:23992]	3.47134	1.66875e-14	2.98521	protein_coding
ENSG00000116852	KIF21B	kinesin family member 21B [Source:HGNC Symbol;Acc:HGNC:29442]	3.46833	1.89369e-09	4.41104	protein_coding
ENSG00000254087	LYN	LYN proto-oncogene Src family tyrosine kinase [Source:HGNC Symbol;Acc:HGNC:6735]	3.46322	9.91039e-17	6.62503	protein_coding
ENSG00000122224	LY9	lymphocyte antigen 9 [Source:HGNC Symbol;Acc:HGNC:6730]	3.45683	2.79067e-13	2.78595	protein_coding
ENSG00000107551	RASSF4	Ras association (RalGDS/AF-6) domain family member 4 [Source:HGNC Symbol;Acc:HGNC:20793]	3.45033	2.03154e-14	6.13741	protein_coding
ENSG00000157601	MX1	MX dynamin-like GTPase 1 [Source:HGNC Symbol;Acc:HGNC:7532]	3.4496	2.42697e-15	6.75687	protein_coding
ENSG00000078589	P2RY10	purinergic receptor P2Y G-protein coupled 10 [Source:HGNC Symbol;Acc:HGNC:19906]	3.44822	2.79588e-10	2.74246	protein_coding
ENSG00000180353	HCLS1	hematopoietic cell-specific Lyn substrate 1 [Source:HGNC Symbol;Acc:HGNC:4844]	3.43923	2.37131e-17	6.85607	protein_coding
ENSG00000205045	SLFN12L	schlafen family member 12-like [Source:HGNC Symbol;Acc:HGNC:33920]	3.43591	4.84528e-08	1.59974	protein_coding
ENSG00000137462	TLR2	toll-like receptor 2 [Source:HGNC Symbol;Acc:HGNC:11848]	3.43421	1.25386e-13	5.65393	protein_coding
ENSG00000175463	TBC1D10C	TBC1 domain family member 10C [Source:HGNC Symbol;Acc:HGNC:24702]	3.43307	8.29331e-12	4.53139	protein_coding
ENSG00000128284	APOL3	apolipoprotein L 3 [Source:HGNC Symbol;Acc:HGNC:14868]	3.43182	1.05101e-15	7.06592	protein_coding
ENSG00000227507	LTB	lymphotoxin beta (TNF superfamily member 3) [Source:HGNC Symbol;Acc:HGNC:6711]	3.431	1.77461e-11	4.38892	protein_coding
ENSG00000007129	CEACAM21	carcinoembryonic antigen-related cell adhesion molecule 21 [Source:HGNC Symbol;Acc:HGNC:28834]	3.42935	8.59291e-12	1.62161	protein_coding
ENSG00000221963	APOL6	apolipoprotein L 6 [Source:HGNC Symbol;Acc:HGNC:14870]	3.42781	1.32486e-12	5.6637	protein_coding
ENSG00000138829	FBN2	fibrillin 2 [Source:HGNC Symbol;Acc:HGNC:3604]	3.42446	5.78978e-07	2.1232	protein_coding
ENSG00000162711	NLRP3	NLR family pyrin domain containing 3 [Source:HGNC Symbol;Acc:HGNC:16400]	3.42071	5.26761e-13	3.50309	protein_coding
ENSG00000173193	PARP14	poly (ADP-ribose) polymerase family member 14 [Source:HGNC Symbol;Acc:HGNC:29232]	3.41486	1.72419e-13	7.37573	protein_coding
ENSG00000101307	SIRPB1	signal-regulatory protein beta 1 [Source:HGNC Symbol;Acc:HGNC:15928]	3.40776	2.13609e-09	3.73505	protein_coding
ENSG00000090339	ICAM1	intercellular adhesion molecule 1 [Source:HGNC Symbol;Acc:HGNC:5344]	3.40754	3.78549e-12	7.37978	protein_coding
ENSG00000163734	CXCL3	chemokine (C-X-C motif) ligand 3 [Source:HGNC Symbol;Acc:HGNC:4604]	3.40747	1.37744e-05	2.09858	protein_coding
ENSG00000143110	C1orf162	chromosome 1 open reading frame 162 [Source:HGNC Symbol;Acc:HGNC:28344]	3.40537	1.72643e-12	4.72011	protein_coding
ENSG00000205413	SAMD9	sterile alpha motif domain containing 9 [Source:HGNC Symbol;Acc:HGNC:1348]	3.39739	8.6024e-13	5.60799	protein_coding
ENSG00000085265	FCN1	ficolin (collagen/fibrinogen domain containing) 1 [Source:HGNC Symbol;Acc:HGNC:3623]	3.3972	2.92187e-10	4.24811	protein_coding
ENSG00000211968	IGHV1-58	immunoglobulin heavy variable 1-58 [Source:HGNC Symbol;Acc:HGNC:5555]	3.39596	0.0126159	-0.698177	IG_V_gene
ENSG00000149781	FERMT3	fermitin family member 3 [Source:HGNC Symbol;Acc:HGNC:23151]	3.39581	1.74841e-16	6.01577	protein_coding
ENSG00000198771	RCSD1	RCSD domain containing 1 [Source:HGNC Symbol;Acc:HGNC:28310]	3.39563	5.56797e-15	5.25919	protein_coding
ENSG00000141506	PIK3R5	phosphoinositide-3-kinase regulatory subunit 5 [Source:HGNC Symbol;Acc:HGNC:30035]	3.39156	2.06594e-13	4.81405	protein_coding
ENSG00000088882	CPXM1	carboxypeptidase X (M14 family) member 1 [Source:HGNC Symbol;Acc:HGNC:15771]	3.39152	2.14407e-09	5.58921	protein_coding
ENSG00000136167	LCP1	lymphocyte cytosolic protein 1 (L-plastin) [Source:HGNC Symbol;Acc:HGNC:6528]	3.38755	1.13695e-14	9.32739	protein_coding
ENSG00000183484	GPR132	G protein-coupled receptor 132 [Source:HGNC Symbol;Acc:HGNC:17482]	3.38705	1.15692e-09	3.64944	protein_coding
ENSG00000185905	C16orf54	chromosome 16 open reading frame 54 [Source:HGNC Symbol;Acc:HGNC:26649]	3.38676	4.56153e-11	3.30751	protein_coding
ENSG00000106565	TMEM176B	transmembrane protein 176B [Source:HGNC Symbol;Acc:HGNC:29596]	3.38558	8.73938e-14	6.79379	protein_coding
ENSG00000170458	CD14	CD14 molecule [Source:HGNC Symbol;Acc:HGNC:1628]	3.38537	2.73011e-15	7.49939	protein_coding
ENSG00000196092	PAX5	paired box 5 [Source:HGNC Symbol;Acc:HGNC:8619]	3.38445	0.00014143	0.982124	protein_coding
ENSG00000186827	TNFRSF4	tumor necrosis factor receptor superfamily member 4 [Source:HGNC Symbol;Acc:HGNC:11918]	3.38401	6.58841e-12	2.30679	protein_coding
ENSG00000254709	IGLL5	immunoglobulin lambda-like polypeptide 5 [Source:HGNC Symbol;Acc:HGNC:38476]	3.38335	0.00113993	-0.277328	protein_coding
ENSG00000066294	CD84	CD84 molecule [Source:HGNC Symbol;Acc:HGNC:1704]	3.38066	8.88695e-11	5.65688	protein_coding
ENSG00000155926	SLA	Src-like-adaptor [Source:HGNC Symbol;Acc:HGNC:10902]	3.3716	9.12851e-15	5.81161	protein_coding
ENSG00000185962	LCE3A	late cornified envelope 3A [Source:HGNC Symbol;Acc:HGNC:29461]	3.37078	0.00029065	2.343	protein_coding
ENSG00000164430	MB21D1	Mab-21 domain containing 1 [Source:HGNC Symbol;Acc:HGNC:21367]	3.37011	5.81636e-13	3.47547	protein_coding
ENSG00000147443	DOK2	docking protein 2 56kDa [Source:HGNC Symbol;Acc:HGNC:2991]	3.36841	1.66159e-14	4.81023	protein_coding
ENSG00000240505	TNFRSF13B	tumor necrosis factor receptor superfamily member 13B [Source:HGNC Symbol;Acc:HGNC:18153]	3.3669	1.59309e-05	-0.662242	protein_coding
ENSG00000110446	SLC15A3	solute carrier family 15 (oligopeptide transporter) member 3 [Source:HGNC Symbol;Acc:HGNC:18068]	3.36636	6.72507e-16	5.5922	protein_coding
ENSG00000023171	GRAMD1B	GRAM domain containing 1B [Source:HGNC Symbol;Acc:HGNC:29214]	3.36428	1.05653e-11	3.70978	protein_coding
ENSG00000204472	AIF1	allograft inflammatory factor 1 [Source:HGNC Symbol;Acc:HGNC:352]	3.36092	1.72416e-16	6.09234	protein_coding
ENSG00000169442	CD52	CD52 molecule [Source:HGNC Symbol;Acc:HGNC:1804]	3.36034	1.35696e-11	4.81037	protein_coding
ENSG00000213658	LAT	linker for activation of T cells [Source:HGNC Symbol;Acc:HGNC:18874]	3.35515	4.48485e-14	4.48393	protein_coding
ENSG00000214212	C19orf38	chromosome 19 open reading frame 38 [Source:HGNC Symbol;Acc:HGNC:34073]	3.34609	5.93982e-11	2.50227	protein_coding
ENSG00000204577	LILRB3	leukocyte immunoglobulin-like receptor subfamily B (with TM and ITIM domains) member 3 [Source:HGNC Symbol;Acc:HGNC:6607]	3.34597	5.89991e-10	2.12543	protein_coding
ENSG00000104894	CD37	CD37 molecule [Source:HGNC Symbol;Acc:HGNC:1666]	3.34507	3.20763e-15	5.0007	protein_coding
ENSG00000172183	ISG20	interferon stimulated exonuclease gene 20kDa [Source:HGNC Symbol;Acc:HGNC:6130]	3.34441	1.05818e-09	4.97965	protein_coding
ENSG00000102096	PIM2	Pim-2 proto-oncogene serine/threonine kinase [Source:HGNC Symbol;Acc:HGNC:8987]	3.34037	6.29939e-10	5.38629	protein_coding
ENSG00000225523	IGKV6D-21	immunoglobulin kappa variable 6D-21 (non-functional) [Source:HGNC Symbol;Acc:HGNC:5837]	3.33651	0.00712764	0.0431025	IG_V_gene
ENSG00000103187	COTL1	coactosin-like F-actin binding protein 1 [Source:HGNC Symbol;Acc:HGNC:18304]	3.33539	5.02071e-17	7.80346	protein_coding
ENSG00000133246	PRAM1	PML-RARA regulated adaptor molecule 1 [Source:HGNC Symbol;Acc:HGNC:30091]	3.33359	3.24683e-08	2.09952	protein_coding
ENSG00000224389	C4B	complement component 4B (Chido blood group) [Source:HGNC Symbol;Acc:HGNC:1324]	3.32601	8.49679e-11	3.76477	protein_coding
ENSG00000196126	HLA-DRB1	major histocompatibility complex class II DR beta 1 [Source:HGNC Symbol;Acc:HGNC:4948]	3.31987	1.67377e-14	9.36343	protein_coding
ENSG00000138378	STAT4	signal transducer and activator of transcription 4 [Source:HGNC Symbol;Acc:HGNC:11365]	3.3186	5.94814e-14	3.76502	protein_coding
ENSG00000164400	CSF2	colony stimulating factor 2 (granulocyte-macrophage) [Source:HGNC Symbol;Acc:HGNC:2434]	3.31535	0.000119469	0.140434	protein_coding
ENSG00000136048	DRAM1	DNA-damage regulated autophagy modulator 1 [Source:HGNC Symbol;Acc:HGNC:25645]	3.31294	1.81022e-18	6.13056	protein_coding
ENSG00000111012	CYP27B1	cytochrome P450 family 27 subfamily B polypeptide 1 [Source:HGNC Symbol;Acc:HGNC:2606]	3.31108	2.73413e-08	3.34387	protein_coding
ENSG00000139187	KLRG1	killer cell lectin-like receptor subfamily G member 1 [Source:HGNC Symbol;Acc:HGNC:6380]	3.30182	5.77364e-10	1.56857	protein_coding
ENSG00000086730	LAT2	linker for activation of T cells family member 2 [Source:HGNC Symbol;Acc:HGNC:12749]	3.2998	7.37679e-15	4.37299	protein_coding
ENSG00000180096	2016-09-01	septin 1 [Source:HGNC Symbol;Acc:HGNC:2879]	3.29656	6.5037e-12	4.16186	protein_coding
ENSG00000180549	FUT7	fucosyltransferase 7 (alpha (13) fucosyltransferase) [Source:HGNC Symbol;Acc:HGNC:4018]	3.29381	1.67112e-10	2.29613	protein_coding
ENSG00000204287	HLA-DRA	major histocompatibility complex class II DR alpha [Source:HGNC Symbol;Acc:HGNC:4947]	3.29152	6.83009e-17	11.2399	protein_coding
ENSG00000120280	CXorf21	chromosome X open reading frame 21 [Source:HGNC Symbol;Acc:HGNC:25667]	3.28236	1.50157e-11	2.39218	protein_coding
ENSG00000126860	EVI2A	ecotropic viral integration site 2A [Source:HGNC Symbol;Acc:HGNC:3499]	3.28048	1.13695e-14	4.85444	protein_coding
ENSG00000145416	2016-03-01	membrane-associated ring finger (C3HC4) 1 E3 ubiquitin protein ligase [Source:HGNC Symbol;Acc:HGNC:26077]	3.27961	2.14497e-14	5.59575	protein_coding
ENSG00000019582	CD74	CD74 molecule major histocompatibility complex class II invariant chain [Source:HGNC Symbol;Acc:HGNC:1697]	3.27919	4.23079e-16	12.0164	protein_coding
ENSG00000256531	NA	NA	3.26577	3.10058e-08	1.06183	NA
ENSG00000105851	PIK3CG	phosphatidylinositol-45-bisphosphate 3-kinase catalytic subunit gamma [Source:HGNC Symbol;Acc:HGNC:8978]	3.26401	2.60088e-12	4.23224	protein_coding
ENSG00000152495	CAMK4	calcium/calmodulin-dependent protein kinase IV [Source:HGNC Symbol;Acc:HGNC:1464]	3.26126	2.786e-11	3.29474	protein_coding
ENSG00000213654	GPSM3	G-protein signaling modulator 3 [Source:HGNC Symbol;Acc:HGNC:13945]	3.26087	1.61526e-16	5.64412	protein_coding
ENSG00000172243	CLEC7A	C-type lectin domain family 7 member A [Source:HGNC Symbol;Acc:HGNC:14558]	3.26027	4.15627e-16	5.45134	protein_coding
ENSG00000167850	CD300C	CD300c molecule [Source:HGNC Symbol;Acc:HGNC:19320]	3.26003	7.78478e-10	2.23863	protein_coding
ENSG00000120436	GPR31	G protein-coupled receptor 31 [Source:HGNC Symbol;Acc:HGNC:4486]	3.24882	5.25458e-07	-0.484467	protein_coding
ENSG00000100336	APOL4	apolipoprotein L 4 [Source:HGNC Symbol;Acc:HGNC:14867]	3.24733	3.16733e-12	5.60541	protein_coding
ENSG00000176797	DEFB103A	defensin beta 103A [Source:HGNC Symbol;Acc:HGNC:15967]	3.24096	0.000165954	2.15747	protein_coding
ENSG00000091106	NLRC4	NLR family CARD domain containing 4 [Source:HGNC Symbol;Acc:HGNC:16412]	3.23785	2.01732e-10	2.24149	protein_coding
ENSG00000126246	IGFLR1	IGF-like family receptor 1 [Source:HGNC Symbol;Acc:HGNC:23620]	3.23593	4.96177e-15	4.5907	protein_coding
ENSG00000100055	CYTH4	cytohesin 4 [Source:HGNC Symbol;Acc:HGNC:9505]	3.23407	7.72779e-14	5.83389	protein_coding
ENSG00000147570	DNAJC5B	DnaJ (Hsp40) homolog subfamily C member 5 beta [Source:HGNC Symbol;Acc:HGNC:24138]	3.23282	1.13725e-08	0.173724	protein_coding
ENSG00000134061	CD180	CD180 molecule [Source:HGNC Symbol;Acc:HGNC:6726]	3.23086	1.85655e-09	2.26605	protein_coding
ENSG00000198759	EGFL6	EGF-like-domain multiple 6 [Source:HGNC Symbol;Acc:HGNC:3235]	3.22799	8.61115e-07	3.75378	protein_coding
ENSG00000185862	EVI2B	ecotropic viral integration site 2B [Source:HGNC Symbol;Acc:HGNC:3500]	3.22579	6.19759e-15	5.8304	protein_coding
ENSG00000089820	ARHGAP4	Rho GTPase activating protein 4 [Source:HGNC Symbol;Acc:HGNC:674]	3.22342	3.05031e-11	5.15638	protein_coding
ENSG00000197405	C5AR1	complement component 5a receptor 1 [Source:HGNC Symbol;Acc:HGNC:1338]	3.2223	1.62178e-11	4.57443	protein_coding
ENSG00000139832	RAB20	RAB20 member RAS oncogene family [Source:HGNC Symbol;Acc:HGNC:18260]	3.22075	1.62155e-11	4.22521	protein_coding
ENSG00000135047	CTSL	cathepsin L [Source:HGNC Symbol;Acc:HGNC:2537]	3.21611	3.29462e-13	8.32147	protein_coding
ENSG00000232810	TNF	tumor necrosis factor [Source:HGNC Symbol;Acc:HGNC:11892]	3.2103	2.25048e-09	3.44884	protein_coding
ENSG00000168071	CCDC88B	coiled-coil domain containing 88B [Source:HGNC Symbol;Acc:HGNC:26757]	3.20899	8.91192e-10	4.72387	protein_coding
ENSG00000211698	TRGV4	T cell receptor gamma variable 4 [Source:HGNC Symbol;Acc:HGNC:12289]	3.20877	6.18852e-08	-0.266273	TR_V_gene
ENSG00000124102	PI3	peptidase inhibitor 3 skin-derived [Source:HGNC Symbol;Acc:HGNC:8947]	3.20804	0.000300047	5.55334	protein_coding
ENSG00000170909	OSCAR	osteoclast associated immunoglobulin-like receptor [Source:HGNC Symbol;Acc:HGNC:29960]	3.20427	1.56877e-09	3.31669	protein_coding
ENSG00000170465	KRT6C	keratin 6C [Source:HGNC Symbol;Acc:HGNC:20406]	3.20426	7.32152e-12	9.73391	protein_coding
ENSG00000197629	MPEG1	macrophage expressed 1 [Source:HGNC Symbol;Acc:HGNC:29619]	3.20324	4.47851e-13	7.53772	protein_coding
ENSG00000087116	ADAMTS2	ADAM metallopeptidase with thrombospondin type 1 motif 2 [Source:HGNC Symbol;Acc:HGNC:218]	3.20261	6.87616e-14	6.94675	protein_coding
ENSG00000042980	ADAM28	ADAM metallopeptidase domain 28 [Source:HGNC Symbol;Acc:HGNC:206]	3.199	1.15663e-11	3.71009	protein_coding
ENSG00000146285	SCML4	sex comb on midleg-like 4 (Drosophila) [Source:HGNC Symbol;Acc:HGNC:21397]	3.19835	3.64959e-09	2.23569	protein_coding
ENSG00000108798	ABI3	ABI family member 3 [Source:HGNC Symbol;Acc:HGNC:29859]	3.19687	3.21668e-16	4.30035	protein_coding
ENSG00000143184	XCL1	chemokine (C motif) ligand 1 [Source:HGNC Symbol;Acc:HGNC:10645]	3.19553	4.03117e-07	1.441	protein_coding
ENSG00000167083	GNGT2	guanine nucleotide binding protein (G protein) gamma transducing activity polypeptide 2 [Source:HGNC Symbol;Acc:HGNC:4412]	3.18944	9.31361e-12	1.61656	protein_coding
ENSG00000138642	HERC6	HECT and RLD domain containing E3 ubiquitin protein ligase family member 6 [Source:HGNC Symbol;Acc:HGNC:26072]	3.1881	8.09947e-12	5.55576	protein_coding
ENSG00000108950	FAM20A	family with sequence similarity 20 member A [Source:HGNC Symbol;Acc:HGNC:23015]	3.18651	2.94937e-15	5.32901	protein_coding
ENSG00000179583	CIITA	class II major histocompatibility complex transactivator [Source:HGNC Symbol;Acc:HGNC:7067]	3.18486	4.41503e-14	6.35391	protein_coding
ENSG00000227471	AKR1B15	aldo-keto reductase family 1 member B15 [Source:HGNC Symbol;Acc:HGNC:37281]	3.18412	3.74995e-06	2.08314	protein_coding
ENSG00000141293	SKAP1	src kinase associated phosphoprotein 1 [Source:HGNC Symbol;Acc:HGNC:15605]	3.18362	1.2094e-12	3.4221	protein_coding
ENSG00000244731	C4A	complement component 4A (Rodgers blood group) [Source:HGNC Symbol;Acc:HGNC:1323]	3.17996	9.50699e-11	3.68533	protein_coding
ENSG00000072818	ACAP1	ArfGAP with coiled-coil ankyrin repeat and PH domains 1 [Source:HGNC Symbol;Acc:HGNC:16467]	3.17922	1.9403e-12	5.03626	protein_coding
ENSG00000125430	HS3ST3B1	heparan sulfate (glucosamine) 3-O-sulfotransferase 3B1 [Source:HGNC Symbol;Acc:HGNC:5198]	3.17888	2.18932e-11	4.06738	protein_coding
ENSG00000181631	P2RY13	purinergic receptor P2Y G-protein coupled 13 [Source:HGNC Symbol;Acc:HGNC:4537]	3.17874	3.45921e-10	4.00435	protein_coding
ENSG00000137965	IFI44	interferon-induced protein 44 [Source:HGNC Symbol;Acc:HGNC:16938]	3.17852	8.06217e-17	5.48115	protein_coding
ENSG00000229200	NA	NA	3.17575	5.39277e-07	-0.13159	NA
ENSG00000189410	SH2D5	SH2 domain containing 5 [Source:HGNC Symbol;Acc:HGNC:28819]	3.17378	0.000413655	1.41003	protein_coding
ENSG00000104093	DMXL2	Dmx-like 2 [Source:HGNC Symbol;Acc:HGNC:2938]	3.17364	3.12654e-12	5.86168	protein_coding
ENSG00000093072	CECR1	cat eye syndrome chromosome region candidate 1 [Source:HGNC Symbol;Acc:HGNC:1839]	3.17125	4.57765e-17	7.26455	protein_coding
ENSG00000226979	LTA	lymphotoxin alpha [Source:HGNC Symbol;Acc:HGNC:6709]	3.16746	9.60455e-10	1.36504	protein_coding
ENSG00000169403	PTAFR	platelet-activating factor receptor [Source:HGNC Symbol;Acc:HGNC:9582]	3.15763	5.04316e-14	6.34021	protein_coding
ENSG00000204165	CXorf65	chromosome X open reading frame 65 [Source:HGNC Symbol;Acc:HGNC:33713]	3.15432	7.42978e-07	0.447914	protein_coding
ENSG00000152315	KCNK13	potassium channel two pore domain subfamily K member 13 [Source:HGNC Symbol;Acc:HGNC:6275]	3.15095	1.46894e-08	1.28585	protein_coding
ENSG00000226660	TRBV2	T cell receptor beta variable 2 [Source:HGNC Symbol;Acc:HGNC:12195]	3.14312	4.64331e-07	0.269494	TR_V_gene
ENSG00000241566	IGKV2D-24	immunoglobulin kappa variable 2D-24 (non-functional) [Source:HGNC Symbol;Acc:HGNC:5797]	3.14181	0.00437754	-0.890245	IG_V_gene
ENSG00000100351	GRAP2	GRB2-related adaptor protein 2 [Source:HGNC Symbol;Acc:HGNC:4563]	3.14179	6.3647e-12	3.79758	protein_coding
ENSG00000112303	VNN2	vanin 2 [Source:HGNC Symbol;Acc:HGNC:12706]	3.13766	6.17792e-08	2.69331	protein_coding
ENSG00000177243	DEFB103B	defensin beta 103B [Source:HGNC Symbol;Acc:HGNC:31702]	3.13577	9.17e-05	2.20524	protein_coding
ENSG00000197471	SPN	sialophorin [Source:HGNC Symbol;Acc:HGNC:11249]	3.13568	1.38505e-08	5.37453	protein_coding
ENSG00000066336	SPI1	Spi-1 proto-oncogene [Source:HGNC Symbol;Acc:HGNC:11241]	3.13517	5.56797e-15	5.99467	protein_coding
ENSG00000255833	TIFAB	TRAF-interacting protein with forkhead-associated domain family member B [Source:HGNC Symbol;Acc:HGNC:34024]	3.12788	4.70999e-08	2.55538	protein_coding
ENSG00000059377	TBXAS1	thromboxane A synthase 1 (platelet) [Source:HGNC Symbol;Acc:HGNC:11609]	3.12746	9.38463e-15	4.18147	protein_coding
ENSG00000211721	TRBV6-5	T cell receptor beta variable 6-5 [Source:HGNC Symbol;Acc:HGNC:12230]	3.12427	1.68874e-09	0.403528	TR_V_gene
ENSG00000163221	S100A12	S100 calcium binding protein A12 [Source:HGNC Symbol;Acc:HGNC:10489]	3.12139	5.00719e-06	1.42796	protein_coding
ENSG00000204252	HLA-DOA	major histocompatibility complex class II DO alpha [Source:HGNC Symbol;Acc:HGNC:4936]	3.11443	2.24757e-15	6.23884	protein_coding
ENSG00000112799	LY86	lymphocyte antigen 86 [Source:HGNC Symbol;Acc:HGNC:16837]	3.11088	1.3757e-10	3.17399	protein_coding
ENSG00000012124	CD22	CD22 molecule [Source:HGNC Symbol;Acc:HGNC:1643]	3.10936	3.9268e-06	1.53588	protein_coding
ENSG00000211599	IGKV5-2	immunoglobulin kappa variable 5-2 [Source:HGNC Symbol;Acc:HGNC:5835]	3.10901	0.00928449	-0.926237	IG_V_gene
ENSG00000103888	CEMIP	cell migration inducing protein hyaluronan binding [Source:HGNC Symbol;Acc:HGNC:29213]	3.10709	4.33986e-08	5.85323	protein_coding
ENSG00000023902	PLEKHO1	pleckstrin homology domain containing family O member 1 [Source:HGNC Symbol;Acc:HGNC:24310]	3.10069	1.81018e-16	6.13427	protein_coding
ENSG00000185338	SOCS1	suppressor of cytokine signaling 1 [Source:HGNC Symbol;Acc:HGNC:19383]	3.09889	2.69586e-09	3.64168	protein_coding
ENSG00000137841	PLCB2	phospholipase C beta 2 [Source:HGNC Symbol;Acc:HGNC:9055]	3.09773	6.39227e-10	4.82555	protein_coding
ENSG00000211611	IGKV6-21	immunoglobulin kappa variable 6-21 (non-functional) [Source:HGNC Symbol;Acc:HGNC:5836]	3.09231	0.0390918	0.548227	IG_V_gene
ENSG00000169896	ITGAM	integrin alpha M (complement component 3 receptor 3 subunit) [Source:HGNC Symbol;Acc:HGNC:6149]	3.09132	3.77874e-10	5.30772	protein_coding
ENSG00000229474	PATL2	protein associated with topoisomerase II homolog 2 (yeast) [Source:HGNC Symbol;Acc:HGNC:33630]	3.0899	3.34079e-07	1.6565	protein_coding
ENSG00000156127	BATF	basic leucine zipper transcription factor ATF-like [Source:HGNC Symbol;Acc:HGNC:958]	3.08908	2.67715e-10	3.37841	protein_coding
ENSG00000122986	HVCN1	hydrogen voltage gated channel 1 [Source:HGNC Symbol;Acc:HGNC:28240]	3.08719	1.39974e-14	3.65494	protein_coding
ENSG00000153898	MCOLN2	mucolipin 2 [Source:HGNC Symbol;Acc:HGNC:13357]	3.08614	1.55641e-11	3.65727	protein_coding
ENSG00000167634	NLRP7	NLR family pyrin domain containing 7 [Source:HGNC Symbol;Acc:HGNC:22947]	3.07395	8.30889e-07	-0.196538	protein_coding
ENSG00000211728	TRBV5-6	T cell receptor beta variable 5-6 [Source:HGNC Symbol;Acc:HGNC:12223]	3.06924	3.94758e-09	-0.77583	TR_V_gene
ENSG00000134668	SPOCD1	SPOC domain containing 1 [Source:HGNC Symbol;Acc:HGNC:26338]	3.06076	8.01854e-07	1.73465	protein_coding
ENSG00000211790	TRAV8-4	T cell receptor alpha variable 8-4 [Source:HGNC Symbol;Acc:HGNC:12149]	3.05686	4.36987e-09	-0.0858084	TR_V_gene
ENSG00000174125	TLR1	toll-like receptor 1 [Source:HGNC Symbol;Acc:HGNC:11847]	3.05606	5.52797e-13	5.08008	protein_coding
ENSG00000189233	NUGGC	nuclear GTPase germinal center associated [Source:HGNC Symbol;Acc:HGNC:33550]	3.05271	3.00563e-05	1.20695	protein_coding
ENSG00000158859	ADAMTS4	ADAM metallopeptidase with thrombospondin type 1 motif 4 [Source:HGNC Symbol;Acc:HGNC:220]	3.04405	2.60216e-05	5.26476	protein_coding
ENSG00000158473	CD1D	CD1d molecule [Source:HGNC Symbol;Acc:HGNC:1637]	3.03935	3.51066e-08	1.53648	protein_coding
ENSG00000240065	PSMB9	proteasome (prosome macropain) subunit beta type 9 [Source:HGNC Symbol;Acc:HGNC:9546]	3.03748	2.12548e-15	6.52697	protein_coding
ENSG00000002549	LAP3	leucine aminopeptidase 3 [Source:HGNC Symbol;Acc:HGNC:18449]	3.03554	2.07476e-16	8.64208	protein_coding
ENSG00000204936	CD177	CD177 molecule [Source:HGNC Symbol;Acc:HGNC:30072]	3.0319	0.0147366	0.919013	protein_coding
ENSG00000233306	TRGV2	T cell receptor gamma variable 2 [Source:HGNC Symbol;Acc:HGNC:12287]	3.03141	6.1943e-06	-0.602948	TR_V_gene
ENSG00000059804	SLC2A3	solute carrier family 2 (facilitated glucose transporter) member 3 [Source:HGNC Symbol;Acc:HGNC:11007]	3.02498	3.59577e-09	7.07175	protein_coding
ENSG00000110077	MS4A6A	membrane-spanning 4-domains subfamily A member 6A [Source:HGNC Symbol;Acc:HGNC:13375]	3.01638	2.64927e-11	6.50431	protein_coding
ENSG00000012779	ALOX5	arachidonate 5-lipoxygenase [Source:HGNC Symbol;Acc:HGNC:435]	3.01451	1.2754e-11	5.25397	protein_coding
ENSG00000005381	MPO	myeloperoxidase [Source:HGNC Symbol;Acc:HGNC:7218]	3.01307	1.08948e-07	0.445926	protein_coding
ENSG00000106948	AKNA	AT-hook transcription factor [Source:HGNC Symbol;Acc:HGNC:24108]	3.01043	3.46541e-11	6.52057	protein_coding
ENSG00000162645	GBP2	guanylate binding protein 2 interferon-inducible [Source:HGNC Symbol;Acc:HGNC:4183]	3.00953	2.37131e-17	8.62014	protein_coding
ENSG00000150636	CCDC102B	coiled-coil domain containing 102B [Source:HGNC Symbol;Acc:HGNC:26295]	3.00728	1.88718e-09	2.60266	protein_coding
ENSG00000243649	CFB	complement factor B [Source:HGNC Symbol;Acc:HGNC:1037]	3.00532	4.84009e-13	1.54807	protein_coding
ENSG00000128335	APOL2	apolipoprotein L 2 [Source:HGNC Symbol;Acc:HGNC:619]	3.00426	2.98345e-15	6.45184	protein_coding
ENSG00000171608	PIK3CD	phosphatidylinositol-45-bisphosphate 3-kinase catalytic subunit delta [Source:HGNC Symbol;Acc:HGNC:8977]	3.00255	2.98323e-13	5.76558	protein_coding
ENSG00000125144	MT1G	metallothionein 1G [Source:HGNC Symbol;Acc:HGNC:7399]	3.00032	4.82417e-07	4.15278	protein_coding
ENSG00000198417	MT1F	metallothionein 1F [Source:HGNC Symbol;Acc:HGNC:7398]	3.00028	9.47551e-09	3.29082	protein_coding
ENSG00000108342	CSF3	colony stimulating factor 3 (granulocyte) [Source:HGNC Symbol;Acc:HGNC:2438]	2.99938	0.0162585	0.942523	protein_coding
ENSG00000203710	CR1	complement component (3b/4b) receptor 1 (Knops blood group) [Source:HGNC Symbol;Acc:HGNC:2334]	2.99825	9.26364e-10	2.72414	protein_coding
ENSG00000051523	CYBA	cytochrome b-245 alpha polypeptide [Source:HGNC Symbol;Acc:HGNC:2577]	2.99537	2.1644e-13	6.4134	protein_coding
ENSG00000110665	C11orf21	chromosome 11 open reading frame 21 [Source:HGNC Symbol;Acc:HGNC:13231]	2.99514	1.50283e-06	2.75137	protein_coding
ENSG00000070915	SLC12A3	solute carrier family 12 (sodium/chloride transporter) member 3 [Source:HGNC Symbol;Acc:HGNC:10912]	2.99322	1.89681e-06	0.484519	protein_coding
ENSG00000186265	BTLA	B and T lymphocyte associated [Source:HGNC Symbol;Acc:HGNC:21087]	2.99261	1.79123e-09	2.05576	protein_coding
ENSG00000136573	BLK	BLK proto-oncogene Src family tyrosine kinase [Source:HGNC Symbol;Acc:HGNC:1057]	2.98982	2.25741e-07	0.414358	protein_coding
ENSG00000101160	CTSZ	cathepsin Z [Source:HGNC Symbol;Acc:HGNC:2547]	2.98637	7.69767e-17	7.99179	protein_coding
ENSG00000183473	NA	NA	2.98266	5.70863e-06	-0.946615	NA
ENSG00000163563	MNDA	myeloid cell nuclear differentiation antigen [Source:HGNC Symbol;Acc:HGNC:7183]	2.98204	1.45516e-11	5.46755	protein_coding
ENSG00000237702	TRBV3-1	T cell receptor beta variable 3-1 [Source:HGNC Symbol;Acc:HGNC:12212]	2.98059	6.1637e-08	0.0577203	TR_V_gene
ENSG00000136634	IL10	interleukin 10 [Source:HGNC Symbol;Acc:HGNC:5962]	2.97975	5.54849e-07	1.75273	protein_coding
ENSG00000242574	HLA-DMB	major histocompatibility complex class II DM beta [Source:HGNC Symbol;Acc:HGNC:4935]	2.97753	6.19759e-15	6.49051	protein_coding
ENSG00000186047	DLEU7	deleted in lymphocytic leukemia 7 [Source:HGNC Symbol;Acc:HGNC:17567]	2.9691	3.01005e-09	0.888349	protein_coding
ENSG00000254667			2.96848	3.1929e-09	-0.794012	transcribed_unprocessed_pseudogene
ENSG00000211776	TRAV2	T cell receptor alpha variable 2 [Source:HGNC Symbol;Acc:HGNC:12116]	2.96822	1.06406e-06	-0.541262	TR_V_gene
ENSG00000156587	UBE2L6	ubiquitin-conjugating enzyme E2L 6 [Source:HGNC Symbol;Acc:HGNC:12490]	2.96454	7.56051e-18	7.10423	protein_coding
ENSG00000254521	SIGLEC12	sialic acid binding Ig-like lectin 12 (gene/pseudogene) [Source:HGNC Symbol;Acc:HGNC:15482]	2.9628	0.00480596	0.0853799	protein_coding
ENSG00000174600	CMKLR1	chemokine-like receptor 1 [Source:HGNC Symbol;Acc:HGNC:2121]	2.95558	1.11529e-13	5.8766	protein_coding
ENSG00000185482	STAC3	SH3 and cysteine rich domain 3 [Source:HGNC Symbol;Acc:HGNC:28423]	2.9491	2.69338e-12	2.58677	protein_coding
ENSG00000180340	FZD2	frizzled class receptor 2 [Source:HGNC Symbol;Acc:HGNC:4040]	2.9479	1.37774e-11	2.32167	protein_coding
ENSG00000111331	OAS3	2'-5'-oligoadenylate synthetase 3 100kDa [Source:HGNC Symbol;Acc:HGNC:8088]	2.9434	6.87927e-14	6.93528	protein_coding
ENSG00000078081	LAMP3	lysosomal-associated membrane protein 3 [Source:HGNC Symbol;Acc:HGNC:14582]	2.93991	3.98659e-10	5.7369	protein_coding
ENSG00000152213	ARL11	ADP-ribosylation factor-like 11 [Source:HGNC Symbol;Acc:HGNC:24046]	2.9397	1.27665e-14	2.65979	protein_coding
ENSG00000081041	CXCL2	chemokine (C-X-C motif) ligand 2 [Source:HGNC Symbol;Acc:HGNC:4603]	2.93881	1.92614e-05	2.43197	protein_coding
ENSG00000128815	WDFY4	WDFY family member 4 [Source:HGNC Symbol;Acc:HGNC:29323]	2.93465	5.08867e-11	5.13788	protein_coding
ENSG00000127507	EMR2	egf-like module containing mucin-like hormone receptor-like 2 [Source:HGNC Symbol;Acc:HGNC:3337]	2.93349	5.09521e-12	4.85703	protein_coding
ENSG00000211789	TRAV12-2	T cell receptor alpha variable 12-2 [Source:HGNC Symbol;Acc:HGNC:12106]	2.93251	1.50715e-07	0.53183	TR_V_gene
ENSG00000168081	PNOC	prepronociceptin [Source:HGNC Symbol;Acc:HGNC:9163]	2.92616	2.20295e-05	-0.542684	protein_coding
ENSG00000211900	IGHJ6	immunoglobulin heavy joining 6 [Source:HGNC Symbol;Acc:HGNC:5540]	2.92066	0.0010971	-1.22936	IG_J_gene
ENSG00000239998	LILRA2	leukocyte immunoglobulin-like receptor subfamily A (with TM domain) member 2 [Source:HGNC Symbol;Acc:HGNC:6603]	2.92054	1.49072e-06	2.38921	protein_coding
ENSG00000130477	UNC13A	unc-13 homolog A (C. elegans) [Source:HGNC Symbol;Acc:HGNC:23150]	2.91884	4.84538e-07	0.795998	protein_coding
ENSG00000183486	MX2	MX dynamin-like GTPase 2 [Source:HGNC Symbol;Acc:HGNC:7533]	2.91864	1.8655e-16	5.70739	protein_coding
ENSG00000196329	GIMAP5	GTPase IMAP family member 5 [Source:HGNC Symbol;Acc:HGNC:18005]	2.91226	2.95918e-16	6.41251	protein_coding
ENSG00000140090	SLC24A4	solute carrier family 24 (sodium/potassium/calcium exchanger) member 4 [Source:HGNC Symbol;Acc:HGNC:10978]	2.91012	1.48687e-09	1.06589	protein_coding
ENSG00000184557	SOCS3	suppressor of cytokine signaling 3 [Source:HGNC Symbol;Acc:HGNC:19391]	2.90818	3.04377e-06	6.80646	protein_coding
ENSG00000179715	PCED1B	PC-esterase domain containing 1B [Source:HGNC Symbol;Acc:HGNC:28255]	2.90718	1.67008e-11	3.27242	protein_coding
ENSG00000133063	CHIT1	chitinase 1 (chitotriosidase) [Source:HGNC Symbol;Acc:HGNC:1936]	2.90541	0.0057697	2.24627	protein_coding
ENSG00000101347	SAMHD1	SAM domain and HD domain 1 [Source:HGNC Symbol;Acc:HGNC:15925]	2.90402	6.45579e-18	7.72728	protein_coding
ENSG00000124126	PREX1	phosphatidylinositol-345-trisphosphate-dependent Rac exchange factor 1 [Source:HGNC Symbol;Acc:HGNC:32594]	2.90292	9.7325e-15	6.72461	protein_coding
ENSG00000141574	SECTM1	secreted and transmembrane 1 [Source:HGNC Symbol;Acc:HGNC:10707]	2.90221	1.89151e-14	6.29551	protein_coding
ENSG00000204475	NCR3	natural cytotoxicity triggering receptor 3 [Source:HGNC Symbol;Acc:HGNC:19077]	2.90218	3.30834e-08	0.801812	protein_coding
ENSG00000135426	TESPA1	thymocyte expressed positive selection associated 1 [Source:HGNC Symbol;Acc:HGNC:29109]	2.90116	7.59662e-10	3.12213	protein_coding
ENSG00000002933	TMEM176A	transmembrane protein 176A [Source:HGNC Symbol;Acc:HGNC:24930]	2.89968	5.16849e-12	5.82468	protein_coding
ENSG00000102245	CD40LG	CD40 ligand [Source:HGNC Symbol;Acc:HGNC:11935]	2.89834	8.38166e-10	2.42733	protein_coding
ENSG00000165140	FBP1	fructose-16-bisphosphatase 1 [Source:HGNC Symbol;Acc:HGNC:3606]	2.8943	1.20759e-05	5.81455	protein_coding
ENSG00000077420	APBB1IP	amyloid beta (A4) precursor protein-binding family B member 1 interacting protein [Source:HGNC Symbol;Acc:HGNC:17379]	2.89307	1.15976e-10	4.92963	protein_coding
ENSG00000132274	TRIM22	tripartite motif containing 22 [Source:HGNC Symbol;Acc:HGNC:16379]	2.89297	9.46067e-20	7.52765	protein_coding
ENSG00000211786	TRAV8-2	T cell receptor alpha variable 8-2 [Source:HGNC Symbol;Acc:HGNC:12147]	2.89107	1.11771e-10	0.136445	TR_V_gene
ENSG00000081052	COL4A4	collagen type IV alpha 4 [Source:HGNC Symbol;Acc:HGNC:2206]	2.88874	8.80855e-08	3.78364	protein_coding
ENSG00000163154	TNFAIP8L2	tumor necrosis factor alpha-induced protein 8-like 2 [Source:HGNC Symbol;Acc:HGNC:26277]	2.88873	7.77346e-12	3.2111	protein_coding
ENSG00000078098	FAP	fibroblast activation protein alpha [Source:HGNC Symbol;Acc:HGNC:3590]	2.88794	2.05748e-14	4.87552	protein_coding
ENSG00000068079	IFI35	interferon-induced protein 35 [Source:HGNC Symbol;Acc:HGNC:5399]	2.88691	1.62842e-14	5.53887	protein_coding
ENSG00000175567	UCP2	uncoupling protein 2 (mitochondrial proton carrier) [Source:HGNC Symbol;Acc:HGNC:12518]	2.8822	1.66875e-14	6.83005	protein_coding
ENSG00000112195	TREML2	triggering receptor expressed on myeloid cells-like 2 [Source:HGNC Symbol;Acc:HGNC:21092]	2.8821	1.47558e-08	1.21661	protein_coding
ENSG00000136231	IGF2BP3	insulin-like growth factor 2 mRNA binding protein 3 [Source:HGNC Symbol;Acc:HGNC:28868]	2.87937	1.4716e-10	0.389773	protein_coding
ENSG00000069493	CLEC2D	C-type lectin domain family 2 member D [Source:HGNC Symbol;Acc:HGNC:14351]	2.87877	2.16142e-11	3.68865	protein_coding
ENSG00000231389	HLA-DPA1	major histocompatibility complex class II DP alpha 1 [Source:HGNC Symbol;Acc:HGNC:4938]	2.87701	9.37911e-15	9.63157	protein_coding
ENSG00000162551	ALPL	alkaline phosphatase liver/bone/kidney [Source:HGNC Symbol;Acc:HGNC:438]	2.87452	6.75576e-07	4.19736	protein_coding
ENSG00000028277	POU2F2	POU class 2 homeobox 2 [Source:HGNC Symbol;Acc:HGNC:9213]	2.87424	1.22189e-07	2.90431	protein_coding
ENSG00000133574	GIMAP4	GTPase IMAP family member 4 [Source:HGNC Symbol;Acc:HGNC:21872]	2.87176	8.53498e-17	6.39386	protein_coding
ENSG00000113749	HRH2	histamine receptor H2 [Source:HGNC Symbol;Acc:HGNC:5183]	2.86653	2.83562e-11	2.69699	protein_coding
ENSG00000170956	CEACAM3	carcinoembryonic antigen-related cell adhesion molecule 3 [Source:HGNC Symbol;Acc:HGNC:1815]	2.86623	2.57347e-05	0.273447	protein_coding
ENSG00000160219	GAB3	GRB2-associated binding protein 3 [Source:HGNC Symbol;Acc:HGNC:17515]	2.86495	1.93513e-09	3.6972	protein_coding
ENSG00000105501	SIGLEC5	sialic acid binding Ig-like lectin 5 [Source:HGNC Symbol;Acc:HGNC:10874]	2.86313	3.72791e-07	1.62211	protein_coding
ENSG00000205220	PSMB10	proteasome (prosome macropain) subunit beta type 10 [Source:HGNC Symbol;Acc:HGNC:9538]	2.86275	4.41207e-15	6.46403	protein_coding
ENSG00000211745	TRBV4-2	T cell receptor beta variable 4-2 [Source:HGNC Symbol;Acc:HGNC:12216]	2.85955	2.0321e-06	-0.209216	TR_V_gene
ENSG00000211699	TRGV3	T cell receptor gamma variable 3 [Source:HGNC Symbol;Acc:HGNC:12288]	2.85933	2.21676e-07	0.377209	TR_V_gene
ENSG00000170396	ZNF804A	zinc finger protein 804A [Source:HGNC Symbol;Acc:HGNC:21711]	2.85844	1.22881e-07	-0.0863975	protein_coding
ENSG00000122641	INHBA	inhibin beta A [Source:HGNC Symbol;Acc:HGNC:6066]	2.85252	2.71421e-06	5.58655	protein_coding
ENSG00000156886	ITGAD	integrin alpha D [Source:HGNC Symbol;Acc:HGNC:6146]	2.85134	1.32031e-06	-0.161605	protein_coding
ENSG00000164733	CTSB	cathepsin B [Source:HGNC Symbol;Acc:HGNC:2527]	2.85092	5.06993e-14	10.9698	protein_coding
ENSG00000115267	IFIH1	interferon induced with helicase C domain 1 [Source:HGNC Symbol;Acc:HGNC:18873]	2.84429	2.33268e-11	5.88183	protein_coding
ENSG00000131979	GCH1	GTP cyclohydrolase 1 [Source:HGNC Symbol;Acc:HGNC:4193]	2.8367	5.27679e-12	5.90355	protein_coding
ENSG00000162692	VCAM1	vascular cell adhesion molecule 1 [Source:HGNC Symbol;Acc:HGNC:12663]	2.83503	1.90503e-15	5.9997	protein_coding
ENSG00000162493	PDPN	podoplanin [Source:HGNC Symbol;Acc:HGNC:29602]	2.8341	3.59969e-14	6.08464	protein_coding
ENSG00000243811	APOBEC3D	apolipoprotein B mRNA editing enzyme catalytic polypeptide-like 3D [Source:HGNC Symbol;Acc:HGNC:17354]	2.82959	1.07022e-08	2.69327	protein_coding
ENSG00000108691	CCL2	chemokine (C-C motif) ligand 2 [Source:HGNC Symbol;Acc:HGNC:10618]	2.82857	1.3249e-07	6.54336	protein_coding
ENSG00000155961	RAB39B	RAB39B member RAS oncogene family [Source:HGNC Symbol;Acc:HGNC:16499]	2.8262	5.36913e-09	1.15851	protein_coding
ENSG00000100365	NCF4	neutrophil cytosolic factor 4 40kDa [Source:HGNC Symbol;Acc:HGNC:7662]	2.82571	2.61448e-15	4.37219	protein_coding
ENSG00000105697	HAMP	hepcidin antimicrobial peptide [Source:HGNC Symbol;Acc:HGNC:15598]	2.82271	7.5788e-06	0.519569	protein_coding
ENSG00000146070	PLA2G7	phospholipase A2 group VII (platelet-activating factor acetylhydrolase plasma) [Source:HGNC Symbol;Acc:HGNC:9040]	2.82215	3.27022e-08	5.15959	protein_coding
ENSG00000008516	MMP25	matrix metallopeptidase 25 [Source:HGNC Symbol;Acc:HGNC:14246]	2.82152	7.91839e-10	3.73366	protein_coding
ENSG00000101445	PPP1R16B	protein phosphatase 1 regulatory subunit 16B [Source:HGNC Symbol;Acc:HGNC:15850]	2.81963	1.05506e-11	5.7428	protein_coding
ENSG00000070729	CNGB1	cyclic nucleotide gated channel beta 1 [Source:HGNC Symbol;Acc:HGNC:2151]	2.81467	0.00045249	0.373429	protein_coding
ENSG00000144290	SLC4A10	solute carrier family 4 sodium bicarbonate transporter member 10 [Source:HGNC Symbol;Acc:HGNC:13811]	2.81362	2.53229e-09	0.119824	protein_coding
ENSG00000211697	TRGV5	T cell receptor gamma variable 5 [Source:HGNC Symbol;Acc:HGNC:12290]	2.81298	1.80722e-05	-0.473245	TR_V_gene
ENSG00000223865	HLA-DPB1	major histocompatibility complex class II DP beta 1 [Source:HGNC Symbol;Acc:HGNC:4940]	2.79193	3.47861e-15	8.97126	protein_coding
ENSG00000057149	SERPINB3	serpin peptidase inhibitor clade B (ovalbumin) member 3 [Source:HGNC Symbol;Acc:HGNC:10569]	2.79105	3.28363e-05	5.80425	protein_coding
ENSG00000048545	GUCA1A	guanylate cyclase activator 1A (retina) [Source:HGNC Symbol;Acc:HGNC:4678]	2.78957	9.48729e-05	-0.922148	protein_coding
ENSG00000211645	IGLV1-50	immunoglobulin lambda variable 1-50 (non-functional) [Source:HGNC Symbol;Acc:HGNC:5881]	2.78951	0.00502634	-0.585924	IG_V_gene
ENSG00000130755	GMFG	glia maturation factor gamma [Source:HGNC Symbol;Acc:HGNC:4374]	2.78713	3.33494e-15	5.52447	protein_coding
ENSG00000184730	APOBR	apolipoprotein B receptor [Source:HGNC Symbol;Acc:HGNC:24087]	2.78461	1.05506e-10	4.76796	protein_coding
ENSG00000154589	LY96	lymphocyte antigen 96 [Source:HGNC Symbol;Acc:HGNC:17156]	2.78068	8.02617e-10	3.59442	protein_coding
ENSG00000170627	GTSF1	gametocyte specific factor 1 [Source:HGNC Symbol;Acc:HGNC:26565]	2.77989	1.15882e-06	-0.0731105	protein_coding
ENSG00000187498	COL4A1	collagen type IV alpha 1 [Source:HGNC Symbol;Acc:HGNC:2202]	2.77518	1.32486e-12	9.10063	protein_coding
ENSG00000168016	TRANK1	tetratricopeptide repeat and ankyrin repeat containing 1 [Source:HGNC Symbol;Acc:HGNC:29011]	2.77414	1.00933e-13	5.49488	protein_coding
ENSG00000137474	MYO7A	myosin VIIA [Source:HGNC Symbol;Acc:HGNC:7606]	2.77282	9.12706e-09	3.37214	protein_coding
ENSG00000138496	PARP9	poly (ADP-ribose) polymerase family member 9 [Source:HGNC Symbol;Acc:HGNC:24118]	2.77038	6.00232e-20	6.77502	protein_coding
ENSG00000169413	RNASE6	ribonuclease RNase A family k6 [Source:HGNC Symbol;Acc:HGNC:10048]	2.76275	1.24635e-09	4.65027	protein_coding
ENSG00000198216	CACNA1E	calcium channel voltage-dependent R type alpha 1E subunit [Source:HGNC Symbol;Acc:HGNC:1392]	2.75857	4.04196e-05	0.6055	protein_coding
ENSG00000074706	IPCEF1	interaction protein for cytohesin exchange factors 1 [Source:HGNC Symbol;Acc:HGNC:21204]	2.75841	2.76541e-09	3.16985	protein_coding
ENSG00000075884	ARHGAP15	Rho GTPase activating protein 15 [Source:HGNC Symbol;Acc:HGNC:21030]	2.75735	1.90853e-15	4.14911	protein_coding
ENSG00000166920	C15orf48	chromosome 15 open reading frame 48 [Source:HGNC Symbol;Acc:HGNC:29898]	2.75706	4.12974e-07	5.29225	protein_coding
ENSG00000125735	TNFSF14	tumor necrosis factor (ligand) superfamily member 14 [Source:HGNC Symbol;Acc:HGNC:11930]	2.75664	1.32909e-09	2.34292	protein_coding
ENSG00000198178	CLEC4C	C-type lectin domain family 4 member C [Source:HGNC Symbol;Acc:HGNC:13258]	2.7547	2.67052e-06	-0.159738	protein_coding
ENSG00000211654	IGLV5-37	immunoglobulin lambda variable 5-37 [Source:HGNC Symbol;Acc:HGNC:5922]	2.75334	0.00337419	-1.21411	IG_V_gene
ENSG00000035720	STAP1	signal transducing adaptor family member 1 [Source:HGNC Symbol;Acc:HGNC:24133]	2.75281	3.6759e-08	0.896892	protein_coding
ENSG00000124507	PACSIN1	protein kinase C and casein kinase substrate in neurons 1 [Source:HGNC Symbol;Acc:HGNC:8570]	2.75187	3.99012e-07	1.3836	protein_coding
ENSG00000106560	GIMAP2	GTPase IMAP family member 2 [Source:HGNC Symbol;Acc:HGNC:21789]	2.74932	6.10804e-12	4.54212	protein_coding
ENSG00000165949	IFI27	interferon alpha-inducible protein 27 [Source:HGNC Symbol;Acc:HGNC:5397]	2.74892	1.67519e-10	7.55345	protein_coding
ENSG00000010610	CD4	CD4 molecule [Source:HGNC Symbol;Acc:HGNC:1678]	2.74719	2.36522e-14	7.22307	protein_coding
ENSG00000112149	CD83	CD83 molecule [Source:HGNC Symbol;Acc:HGNC:1703]	2.74237	6.32074e-10	5.09513	protein_coding
ENSG00000132965	ALOX5AP	arachidonate 5-lipoxygenase-activating protein [Source:HGNC Symbol;Acc:HGNC:436]	2.737	9.30307e-11	4.96428	protein_coding
ENSG00000186517	ARHGAP30	Rho GTPase activating protein 30 [Source:HGNC Symbol;Acc:HGNC:27414]	2.73508	5.66849e-13	6.72492	protein_coding
ENSG00000124875	CXCL6	chemokine (C-X-C motif) ligand 6 [Source:HGNC Symbol;Acc:HGNC:10643]	2.73169	0.00856713	-0.223414	protein_coding
ENSG00000167483	FAM129C	family with sequence similarity 129 member C [Source:HGNC Symbol;Acc:HGNC:24130]	2.73167	3.72529e-07	0.30082	protein_coding
ENSG00000105383	CD33	CD33 molecule [Source:HGNC Symbol;Acc:HGNC:1659]	2.73069	2.95414e-10	3.61514	protein_coding
ENSG00000162747	FCGR3B	Fc fragment of IgG low affinity IIIb receptor (CD16b) [Source:HGNC Symbol;Acc:HGNC:3620]	2.71595	1.19535e-06	4.32288	protein_coding
ENSG00000184922	FMNL1	formin-like 1 [Source:HGNC Symbol;Acc:HGNC:1212]	2.71377	2.68428e-11	6.29409	protein_coding
ENSG00000111729	CLEC4A	C-type lectin domain family 4 member A [Source:HGNC Symbol;Acc:HGNC:13257]	2.71293	9.90401e-09	2.83788	protein_coding
ENSG00000167094	TTC16	tetratricopeptide repeat domain 16 [Source:HGNC Symbol;Acc:HGNC:26536]	2.71213	9.59697e-05	0.159676	protein_coding
ENSG00000142621	FHAD1	forkhead-associated (FHA) phosphopeptide binding domain 1 [Source:HGNC Symbol;Acc:HGNC:29408]	2.7081	2.4187e-06	1.17584	protein_coding
ENSG00000105928	DFNA5	deafness autosomal dominant 5 [Source:HGNC Symbol;Acc:HGNC:2810]	2.70151	1.69525e-11	3.62912	protein_coding
ENSG00000173821	RNF213	ring finger protein 213 [Source:HGNC Symbol;Acc:HGNC:14539]	2.69929	1.04443e-10	8.62531	protein_coding
ENSG00000136541	ERMN	ermin ERM-like protein [Source:HGNC Symbol;Acc:HGNC:29208]	2.69616	0.000351444	0.760052	protein_coding
ENSG00000135905	DOCK10	dedicator of cytokinesis 10 [Source:HGNC Symbol;Acc:HGNC:23479]	2.69547	1.09582e-10	5.77684	protein_coding
ENSG00000205420	KRT6A	keratin 6A [Source:HGNC Symbol;Acc:HGNC:6443]	2.68908	8.66757e-09	11.7803	protein_coding
ENSG00000184988	TMEM106A	transmembrane protein 106A [Source:HGNC Symbol;Acc:HGNC:28288]	2.68812	2.52078e-11	2.98006	protein_coding
ENSG00000115414	FN1	fibronectin 1 [Source:HGNC Symbol;Acc:HGNC:3778]	2.68473	1.10694e-09	10.3201	protein_coding
ENSG00000211791	TRAV13-2	T cell receptor alpha variable 13-2 [Source:HGNC Symbol;Acc:HGNC:12109]	2.68469	5.38365e-08	-0.226074	TR_V_gene
ENSG00000211777	TRAV3	T cell receptor alpha variable 3 (gene/pseudogene) [Source:HGNC Symbol;Acc:HGNC:12128]	2.68278	1.64166e-06	-0.331655	TR_V_gene
ENSG00000141497	ZMYND15	zinc finger MYND-type containing 15 [Source:HGNC Symbol;Acc:HGNC:20997]	2.68013	1.21346e-10	2.93173	protein_coding
ENSG00000198113	TOR4A	torsin family 4 member A [Source:HGNC Symbol;Acc:HGNC:25981]	2.67989	5.29966e-14	3.83609	protein_coding
ENSG00000149177	PTPRJ	protein tyrosine phosphatase receptor type J [Source:HGNC Symbol;Acc:HGNC:9673]	2.67966	3.8672e-13	6.23865	protein_coding
ENSG00000102265	TIMP1	TIMP metallopeptidase inhibitor 1 [Source:HGNC Symbol;Acc:HGNC:11820]	2.67664	5.60253e-11	8.31018	protein_coding
ENSG00000157303	SUSD3	sushi domain containing 3 [Source:HGNC Symbol;Acc:HGNC:28391]	2.67321	6.3586e-12	2.78333	protein_coding
ENSG00000179144	GIMAP7	GTPase IMAP family member 7 [Source:HGNC Symbol;Acc:HGNC:22404]	2.67216	6.75054e-13	5.63621	protein_coding
ENSG00000010932	FMO1	flavin containing monooxygenase 1 [Source:HGNC Symbol;Acc:HGNC:3769]	2.67109	4.79839e-06	4.07536	protein_coding
ENSG00000137648	TMPRSS4	transmembrane protease serine 4 [Source:HGNC Symbol;Acc:HGNC:11878]	2.67086	3.93483e-05	3.82223	protein_coding
ENSG00000144837	PLA1A	phospholipase A1 member A [Source:HGNC Symbol;Acc:HGNC:17661]	2.67011	9.92185e-07	2.01722	protein_coding
ENSG00000211792	TRAV14DV4	T cell receptor alpha variable 14/delta variable 4 [Source:HGNC Symbol;Acc:HGNC:12110]	2.66763	1.64105e-06	-0.388125	TR_V_gene
ENSG00000009790	TRAF3IP3	TRAF3 interacting protein 3 [Source:HGNC Symbol;Acc:HGNC:30766]	2.66464	2.01636e-11	4.94027	protein_coding
ENSG00000087589	CASS4	Cas scaffolding protein family member 4 [Source:HGNC Symbol;Acc:HGNC:15878]	2.66446	1.70669e-10	2.54124	protein_coding
ENSG00000135899	SP110	SP110 nuclear body protein [Source:HGNC Symbol;Acc:HGNC:5401]	2.66334	4.87357e-15	5.54268	protein_coding
ENSG00000198879	SFMBT2	Scm-like with four mbt domains 2 [Source:HGNC Symbol;Acc:HGNC:20256]	2.66225	2.85208e-11	4.91499	protein_coding
ENSG00000167618	LAIR2	leukocyte-associated immunoglobulin-like receptor 2 [Source:HGNC Symbol;Acc:HGNC:6478]	2.65968	0.000438894	0.0940478	protein_coding
ENSG00000028137	TNFRSF1B	tumor necrosis factor receptor superfamily member 1B [Source:HGNC Symbol;Acc:HGNC:11917]	2.65059	8.9218e-15	7.0795	protein_coding
ENSG00000163219	ARHGAP25	Rho GTPase activating protein 25 [Source:HGNC Symbol;Acc:HGNC:28951]	2.65058	1.46072e-13	5.36288	protein_coding
ENSG00000185404	SP140L	SP140 nuclear body protein-like [Source:HGNC Symbol;Acc:HGNC:25105]	2.64784	4.98945e-11	4.18667	protein_coding
ENSG00000204257	HLA-DMA	major histocompatibility complex class II DM alpha [Source:HGNC Symbol;Acc:HGNC:4934]	2.64515	4.46337e-16	6.93742	protein_coding
ENSG00000175426	PCSK1	proprotein convertase subtilisin/kexin type 1 [Source:HGNC Symbol;Acc:HGNC:8743]	2.64373	9.48148e-07	1.59756	protein_coding
ENSG00000181381	DDX60L	DEAD (Asp-Glu-Ala-Asp) box polypeptide 60-like [Source:HGNC Symbol;Acc:HGNC:26429]	2.64188	4.16245e-15	5.40875	protein_coding
ENSG00000197992	CLEC9A	C-type lectin domain family 9 member A [Source:HGNC Symbol;Acc:HGNC:26705]	2.63795	9.84697e-08	1.35057	protein_coding
ENSG00000183696	UPP1	uridine phosphorylase 1 [Source:HGNC Symbol;Acc:HGNC:12576]	2.63514	8.26902e-10	5.12546	protein_coding
ENSG00000198203	SULT1C2	sulfotransferase family cytosolic 1C member 2 [Source:HGNC Symbol;Acc:HGNC:11456]	2.63488	0.00476772	0.40403	protein_coding
ENSG00000116701	NCF2	neutrophil cytosolic factor 2 [Source:HGNC Symbol;Acc:HGNC:7661]	2.63371	2.68428e-11	6.46483	protein_coding
ENSG00000256532	NA	NA	2.63235	0.010907	-1.65463	NA
ENSG00000135439	AGAP2	ArfGAP with GTPase domain ankyrin repeat and PH domain 2 [Source:HGNC Symbol;Acc:HGNC:16921]	2.63028	1.10381e-10	3.63374	protein_coding
ENSG00000133466	C1QTNF6	C1q and tumor necrosis factor related protein 6 [Source:HGNC Symbol;Acc:HGNC:14343]	2.62585	1.8857e-11	4.92925	protein_coding
ENSG00000107099	DOCK8	dedicator of cytokinesis 8 [Source:HGNC Symbol;Acc:HGNC:19191]	2.62549	2.85643e-11	6.53614	protein_coding
ENSG00000181617	FDCSP	follicular dendritic cell secreted protein [Source:HGNC Symbol;Acc:HGNC:19215]	2.62249	0.0017326	-0.16069	protein_coding
ENSG00000167703	SLC43A2	solute carrier family 43 (amino acid system L transporter) member 2 [Source:HGNC Symbol;Acc:HGNC:23087]	2.61968	9.01844e-13	5.87428	protein_coding
ENSG00000136869	TLR4	toll-like receptor 4 [Source:HGNC Symbol;Acc:HGNC:11850]	2.61454	1.80259e-15	5.71955	protein_coding
ENSG00000197299	BLM	Bloom syndrome RecQ helicase-like [Source:HGNC Symbol;Acc:HGNC:1058]	2.6113	1.2664e-09	2.67484	protein_coding
ENSG00000109861	CTSC	cathepsin C [Source:HGNC Symbol;Acc:HGNC:2528]	2.61058	3.71148e-13	8.68233	protein_coding
ENSG00000132429	POPDC3	popeye domain containing 3 [Source:HGNC Symbol;Acc:HGNC:17649]	2.6088	8.65654e-06	0.358646	protein_coding
ENSG00000145685	LHFPL2	lipoma HMGIC fusion partner-like 2 [Source:HGNC Symbol;Acc:HGNC:6588]	2.60533	4.99266e-15	6.66992	protein_coding
ENSG00000180448	HMHA1	histocompatibility (minor) HA-1 [Source:HGNC Symbol;Acc:HGNC:17102]	2.60358	1.28375e-12	6.01863	protein_coding
ENSG00000129988	LBP	lipopolysaccharide binding protein [Source:HGNC Symbol;Acc:HGNC:6517]	2.59854	0.000756425	0.987572	protein_coding
ENSG00000105251	SHD	Src homology 2 domain containing transforming protein D [Source:HGNC Symbol;Acc:HGNC:30633]	2.59846	1.45272e-05	-0.828042	protein_coding
ENSG00000167664	TMIGD2	transmembrane and immunoglobulin domain containing 2 [Source:HGNC Symbol;Acc:HGNC:28324]	2.59617	9.42328e-08	0.259064	protein_coding
ENSG00000100079	LGALS2	lectin galactoside-binding soluble 2 [Source:HGNC Symbol;Acc:HGNC:6562]	2.59563	2.95875e-07	3.67822	protein_coding
ENSG00000182885	GPR97	G protein-coupled receptor 97 [Source:HGNC Symbol;Acc:HGNC:13728]	2.59496	6.75031e-06	1.78428	protein_coding
ENSG00000110079	MS4A4A	membrane-spanning 4-domains subfamily A member 4A [Source:HGNC Symbol;Acc:HGNC:13371]	2.59393	1.95704e-10	4.77191	protein_coding
ENSG00000180539	C9orf139	chromosome 9 open reading frame 139 [Source:HGNC Symbol;Acc:HGNC:31426]	2.59174	9.34929e-07	0.5377	processed_transcript
ENSG00000178199	ZC3H12D	zinc finger CCCH-type containing 12D [Source:HGNC Symbol;Acc:HGNC:21175]	2.58834	1.51649e-08	2.85465	protein_coding
ENSG00000134470	IL15RA	interleukin 15 receptor alpha [Source:HGNC Symbol;Acc:HGNC:5978]	2.58267	2.55085e-15	4.95989	protein_coding
ENSG00000211706	TRBV6-1	T cell receptor beta variable 6-1 [Source:HGNC Symbol;Acc:HGNC:12226]	2.58254	5.56023e-07	-0.00674298	TR_V_gene
ENSG00000188282	RUFY4	RUN and FYVE domain containing 4 [Source:HGNC Symbol;Acc:HGNC:24804]	2.57878	2.0444e-05	0.811695	protein_coding
ENSG00000007264	MATK	megakaryocyte-associated tyrosine kinase [Source:HGNC Symbol;Acc:HGNC:6906]	2.57774	1.00657e-09	3.2865	protein_coding
ENSG00000151948	GLT1D1	glycosyltransferase 1 domain containing 1 [Source:HGNC Symbol;Acc:HGNC:26483]	2.57268	1.38526e-07	2.70236	protein_coding
ENSG00000180616	SSTR2	somatostatin receptor 2 [Source:HGNC Symbol;Acc:HGNC:11331]	2.5722	2.87789e-09	1.33009	protein_coding
ENSG00000153012	LGI2	leucine-rich repeat LGI family member 2 [Source:HGNC Symbol;Acc:HGNC:18710]	2.56936	1.92688e-07	3.46673	protein_coding
ENSG00000163534	FCRL1	Fc receptor-like 1 [Source:HGNC Symbol;Acc:HGNC:18509]	2.56597	0.000342346	-0.469236	protein_coding
ENSG00000128394	APOBEC3F	apolipoprotein B mRNA editing enzyme catalytic polypeptide-like 3F [Source:HGNC Symbol;Acc:HGNC:17356]	2.56505	1.64614e-10	2.36914	protein_coding
ENSG00000149380	P4HA3	prolyl 4-hydroxylase alpha polypeptide III [Source:HGNC Symbol;Acc:HGNC:30135]	2.56219	1.83261e-06	1.53414	protein_coding
ENSG00000135094	SDS	serine dehydratase [Source:HGNC Symbol;Acc:HGNC:10691]	2.56008	0.000112719	2.26335	protein_coding
ENSG00000181333	HEPHL1	hephaestin-like 1 [Source:HGNC Symbol;Acc:HGNC:30477]	2.55988	3.39463e-05	4.18274	protein_coding
ENSG00000188313	PLSCR1	phospholipid scramblase 1 [Source:HGNC Symbol;Acc:HGNC:9092]	2.55729	3.05703e-16	6.55883	protein_coding
ENSG00000115935	WIPF1	WAS/WASL interacting protein family member 1 [Source:HGNC Symbol;Acc:HGNC:12736]	2.55674	1.46777e-15	7.30078	protein_coding
ENSG00000064201	TSPAN32	tetraspanin 32 [Source:HGNC Symbol;Acc:HGNC:13410]	2.55593	3.53255e-07	1.93875	protein_coding
ENSG00000160593	AMICA1	adhesion molecule interacts with CXADR antigen 1 [Source:HGNC Symbol;Acc:HGNC:19084]	2.55559	2.94558e-11	5.45247	protein_coding
ENSG00000167996	FTH1	ferritin heavy polypeptide 1 [Source:HGNC Symbol;Acc:HGNC:3976]	2.55255	4.20342e-12	6.91284	protein_coding
ENSG00000173559	NABP1	nucleic acid binding protein 1 [Source:HGNC Symbol;Acc:HGNC:26232]	2.55218	2.85786e-12	5.27576	protein_coding
ENSG00000074966	TXK	TXK tyrosine kinase [Source:HGNC Symbol;Acc:HGNC:12434]	2.5512	1.11386e-05	2.31887	protein_coding
ENSG00000010671	BTK	Bruton agammaglobulinemia tyrosine kinase [Source:HGNC Symbol;Acc:HGNC:1133]	2.55014	3.22036e-12	4.31121	protein_coding
ENSG00000150045	KLRF1	killer cell lectin-like receptor subfamily F member 1 [Source:HGNC Symbol;Acc:HGNC:13342]	2.54826	1.30882e-06	1.52996	protein_coding
ENSG00000169136	ATF5	activating transcription factor 5 [Source:HGNC Symbol;Acc:HGNC:790]	2.54256	1.05685e-13	5.86523	protein_coding
ENSG00000198223	CSF2RA	colony stimulating factor 2 receptor alpha low-affinity (granulocyte-macrophage) [Source:HGNC Symbol;Acc:HGNC:2435]	2.54189	2.93028e-13	4.5374	protein_coding
ENSG00000154165	GPR15	G protein-coupled receptor 15 [Source:HGNC Symbol;Acc:HGNC:4469]	2.54173	0.000117738	-0.484166	protein_coding
ENSG00000150681	RGS18	regulator of G-protein signaling 18 [Source:HGNC Symbol;Acc:HGNC:14261]	2.54117	3.95034e-08	2.7233	protein_coding
ENSG00000211785	TRAV12-1	T cell receptor alpha variable 12-1 [Source:HGNC Symbol;Acc:HGNC:12105]	2.54005	1.91978e-07	0.0301075	TR_V_gene
ENSG00000137491	SLCO2B1	solute carrier organic anion transporter family member 2B1 [Source:HGNC Symbol;Acc:HGNC:10962]	2.5394	1.42059e-11	6.59838	protein_coding
ENSG00000110719	TCIRG1	T-cell immune regulator 1 ATPase H+ transporting lysosomal V0 subunit A3 [Source:HGNC Symbol;Acc:HGNC:11647]	2.53789	8.09139e-11	6.09072	protein_coding
ENSG00000151388	ADAMTS12	ADAM metallopeptidase with thrombospondin type 1 motif 12 [Source:HGNC Symbol;Acc:HGNC:14605]	2.5317	8.82448e-10	4.46756	protein_coding
ENSG00000211716	TRBV9	T cell receptor beta variable 9 [Source:HGNC Symbol;Acc:HGNC:12246]	2.53016	7.25683e-06	0.0690038	TR_V_gene
ENSG00000091490	SEL1L3	sel-1 suppressor of lin-12-like 3 (C. elegans) [Source:HGNC Symbol;Acc:HGNC:29108]	2.52671	2.06594e-13	5.75848	protein_coding
ENSG00000178882	FAM101A	family with sequence similarity 101 member A [Source:HGNC Symbol;Acc:HGNC:27051]	2.52652	1.76816e-07	2.06702	protein_coding
ENSG00000087086	FTL	ferritin light polypeptide [Source:HGNC Symbol;Acc:HGNC:3999]	2.52334	4.30977e-15	11.5506	protein_coding
ENSG00000102445	KIAA0226L	KIAA0226-like [Source:HGNC Symbol;Acc:HGNC:20420]	2.52248	1.38263e-11	1.83116	protein_coding
ENSG00000166928	MS4A14	membrane-spanning 4-domains subfamily A member 14 [Source:HGNC Symbol;Acc:HGNC:30706]	2.52155	9.95043e-06	1.49492	protein_coding
ENSG00000168918	INPP5D	inositol polyphosphate-5-phosphatase 145kDa [Source:HGNC Symbol;Acc:HGNC:6079]	2.51814	1.95191e-11	5.99472	protein_coding
ENSG00000198785	GRIN3A	glutamate receptor ionotropic N-methyl-D-aspartate 3A [Source:HGNC Symbol;Acc:HGNC:16767]	2.5181	1.34005e-08	2.46441	protein_coding
ENSG00000169508	GPR183	G protein-coupled receptor 183 [Source:HGNC Symbol;Acc:HGNC:3128]	2.51451	1.87968e-11	4.83987	protein_coding
ENSG00000111644	ACRBP	acrosin binding protein [Source:HGNC Symbol;Acc:HGNC:17195]	2.51437	1.23301e-08	1.19911	protein_coding
ENSG00000174945	AMZ1	archaelysin family metallopeptidase 1 [Source:HGNC Symbol;Acc:HGNC:22231]	2.51193	0.00011926	0.179431	protein_coding
ENSG00000139626	ITGB7	integrin beta 7 [Source:HGNC Symbol;Acc:HGNC:6162]	2.51168	1.2649e-11	4.89974	protein_coding
ENSG00000164136	IL15	interleukin 15 [Source:HGNC Symbol;Acc:HGNC:5977]	2.50958	9.40587e-14	3.53489	protein_coding
ENSG00000185507	IRF7	interferon regulatory factor 7 [Source:HGNC Symbol;Acc:HGNC:6122]	2.50918	3.71406e-13	5.0036	protein_coding
ENSG00000128285	MCHR1	melanin-concentrating hormone receptor 1 [Source:HGNC Symbol;Acc:HGNC:4479]	2.50824	2.64988e-09	1.51246	protein_coding
ENSG00000211710	TRBV4-1	T cell receptor beta variable 4-1 [Source:HGNC Symbol;Acc:HGNC:12215]	2.50739	4.41487e-05	-0.300431	TR_V_gene
ENSG00000204397	CARD16	caspase recruitment domain family member 16 [Source:HGNC Symbol;Acc:HGNC:33701]	2.50636	4.39225e-15	4.06384	protein_coding
ENSG00000187688	TRPV2	transient receptor potential cation channel subfamily V member 2 [Source:HGNC Symbol;Acc:HGNC:18082]	2.50574	1.83656e-14	4.92944	protein_coding
ENSG00000177494	ZBED2	zinc finger BED-type containing 2 [Source:HGNC Symbol;Acc:HGNC:20710]	2.50395	1.56989e-05	2.62313	protein_coding
ENSG00000105409	ATP1A3	ATPase Na+/K+ transporting alpha 3 polypeptide [Source:HGNC Symbol;Acc:HGNC:801]	2.50279	2.91811e-07	0.851715	protein_coding
ENSG00000174004	NRROS	negative regulator of reactive oxygen species [Source:HGNC Symbol;Acc:HGNC:24613]	2.50136	2.66133e-10	3.88977	protein_coding
ENSG00000211696	TRGV8	T cell receptor gamma variable 8 [Source:HGNC Symbol;Acc:HGNC:12294]	2.49356	1.06089e-05	-0.810299	TR_V_gene
ENSG00000119686	FLVCR2	feline leukemia virus subgroup C cellular receptor family member 2 [Source:HGNC Symbol;Acc:HGNC:20105]	2.49304	1.70182e-12	4.44925	protein_coding
ENSG00000163840	DTX3L	deltex 3 like E3 ubiquitin ligase [Source:HGNC Symbol;Acc:HGNC:30323]	2.49195	4.30977e-15	6.55403	protein_coding
ENSG00000204262	COL5A2	collagen type V alpha 2 [Source:HGNC Symbol;Acc:HGNC:2210]	2.49056	1.96594e-11	8.40307	protein_coding
ENSG00000106952	TNFSF8	tumor necrosis factor (ligand) superfamily member 8 [Source:HGNC Symbol;Acc:HGNC:11938]	2.4888	1.54987e-12	2.63557	protein_coding
ENSG00000134594	RAB33A	RAB33A member RAS oncogene family [Source:HGNC Symbol;Acc:HGNC:9773]	2.48754	1.85953e-09	1.27555	protein_coding
ENSG00000122694	GLIPR2	GLI pathogenesis-related 2 [Source:HGNC Symbol;Acc:HGNC:18007]	2.48705	2.44238e-14	6.12827	protein_coding
ENSG00000178773	CPNE7	copine VII [Source:HGNC Symbol;Acc:HGNC:2320]	2.48566	1.16733e-07	1.39365	protein_coding
ENSG00000125148	MT2A	metallothionein 2A [Source:HGNC Symbol;Acc:HGNC:7406]	2.48225	2.35823e-09	8.11783	protein_coding
ENSG00000132182	NUP210	nucleoporin 210kDa [Source:HGNC Symbol;Acc:HGNC:30052]	2.48117	4.14401e-11	5.58417	protein_coding
ENSG00000211767	TRBJ2-3	T cell receptor beta joining 2-3 [Source:HGNC Symbol;Acc:HGNC:12171]	2.47899	6.32816e-07	-0.487082	TR_J_gene
ENSG00000204642	HLA-F	major histocompatibility complex class I F [Source:HGNC Symbol;Acc:HGNC:4963]	2.47869	9.80418e-16	7.00412	protein_coding
ENSG00000100911	PSME2	proteasome (prosome macropain) activator subunit 2 (PA28 beta) [Source:HGNC Symbol;Acc:HGNC:9569]	2.47647	7.64147e-15	7.64869	protein_coding
ENSG00000023445	BIRC3	baculoviral IAP repeat containing 3 [Source:HGNC Symbol;Acc:HGNC:591]	2.4762	8.94686e-10	6.22791	protein_coding
ENSG00000135604	STX11	syntaxin 11 [Source:HGNC Symbol;Acc:HGNC:11429]	2.47587	3.55942e-12	5.0109	protein_coding
ENSG00000095970	TREM2	triggering receptor expressed on myeloid cells 2 [Source:HGNC Symbol;Acc:HGNC:17761]	2.4698	3.27278e-06	2.06201	protein_coding
ENSG00000168899	VAMP5	vesicle-associated membrane protein 5 [Source:HGNC Symbol;Acc:HGNC:12646]	2.46963	1.14365e-12	6.0104	protein_coding
ENSG00000175538	KCNE3	potassium channel voltage gated subfamily E regulatory beta subunit 3 [Source:HGNC Symbol;Acc:HGNC:6243]	2.46906	4.73849e-10	2.3027	protein_coding
ENSG00000130429	ARPC1B	actin related protein 2/3 complex subunit 1B 41kDa [Source:HGNC Symbol;Acc:HGNC:704]	2.469	1.81022e-18	6.68144	protein_coding
ENSG00000151490	PTPRO	protein tyrosine phosphatase receptor type O [Source:HGNC Symbol;Acc:HGNC:9678]	2.46722	3.59663e-09	2.5576	protein_coding
ENSG00000185885	IFITM1	interferon induced transmembrane protein 1 [Source:HGNC Symbol;Acc:HGNC:5412]	2.46398	1.63348e-15	6.6275	protein_coding
ENSG00000127311	HELB	helicase (DNA) B [Source:HGNC Symbol;Acc:HGNC:17196]	2.46132	3.41257e-08	1.73834	protein_coding
ENSG00000105255	FSD1	fibronectin type III and SPRY domain containing 1 [Source:HGNC Symbol;Acc:HGNC:13745]	2.46078	2.34305e-05	-0.415915	protein_coding
ENSG00000138316	ADAMTS14	ADAM metallopeptidase with thrombospondin type 1 motif 14 [Source:HGNC Symbol;Acc:HGNC:14899]	2.45852	6.93052e-09	2.44731	protein_coding
ENSG00000168229	PTGDR	prostaglandin D2 receptor (DP) [Source:HGNC Symbol;Acc:HGNC:9591]	2.45789	2.00015e-08	1.40693	protein_coding
ENSG00000011590	ZBTB32	zinc finger and BTB domain containing 32 [Source:HGNC Symbol;Acc:HGNC:16763]	2.45534	0.000187289	-0.252059	protein_coding
ENSG00000221957	KIR2DS4	killer cell immunoglobulin-like receptor two domains short cytoplasmic tail 4 [Source:HGNC Symbol;Acc:HGNC:6336]	2.45448	0.0140572	-1.5525	polymorphic_pseudogene
ENSG00000168394	TAP1	transporter 1 ATP-binding cassette sub-family B (MDR/TAP) [Source:HGNC Symbol;Acc:HGNC:43]	2.45241	3.72791e-16	8.08881	protein_coding
ENSG00000092929	UNC13D	unc-13 homolog D (C. elegans) [Source:HGNC Symbol;Acc:HGNC:23147]	2.45014	1.00772e-10	5.01647	protein_coding
ENSG00000225614	ZNF469	zinc finger protein 469 [Source:HGNC Symbol;Acc:HGNC:23216]	2.44885	2.00952e-08	3.33669	protein_coding
ENSG00000150551	LYPD1	LY6/PLAUR domain containing 1 [Source:HGNC Symbol;Acc:HGNC:28431]	2.4488	4.21926e-06	-0.49199	protein_coding
ENSG00000242472	IGHJ5	immunoglobulin heavy joining 5 [Source:HGNC Symbol;Acc:HGNC:5539]	2.44623	0.00666892	-1.21395	IG_J_gene
ENSG00000123146	CD97	CD97 molecule [Source:HGNC Symbol;Acc:HGNC:1711]	2.44611	1.35282e-12	6.87553	protein_coding
ENSG00000034053	APBA2	amyloid beta (A4) precursor protein-binding family A member 2 [Source:HGNC Symbol;Acc:HGNC:579]	2.44587	1.13317e-11	3.4348	protein_coding
ENSG00000101194	SLC17A9	solute carrier family 17 (vesicular nucleotide transporter) member 9 [Source:HGNC Symbol;Acc:HGNC:16192]	2.44174	2.27862e-06	3.27589	protein_coding
ENSG00000197635	DPP4	dipeptidyl-peptidase 4 [Source:HGNC Symbol;Acc:HGNC:3009]	2.43627	9.69638e-12	5.99573	protein_coding
ENSG00000237254	TRBV30	T cell receptor beta variable 30 (gene/pseudogene) [Source:HGNC Symbol;Acc:HGNC:12214]	2.43508	3.73914e-06	-0.300299	TR_V_gene
ENSG00000143891	GALM	galactose mutarotase (aldose 1-epimerase) [Source:HGNC Symbol;Acc:HGNC:24063]	2.43457	1.83721e-12	4.76548	protein_coding
ENSG00000168461	RAB31	RAB31 member RAS oncogene family [Source:HGNC Symbol;Acc:HGNC:9771]	2.43024	5.43423e-18	7.43023	protein_coding
ENSG00000065413	ANKRD44	ankyrin repeat domain 44 [Source:HGNC Symbol;Acc:HGNC:25259]	2.42819	6.47306e-11	4.51907	protein_coding
ENSG00000143333	RGS16	regulator of G-protein signaling 16 [Source:HGNC Symbol;Acc:HGNC:9997]	2.42774	7.2236e-09	4.47458	protein_coding
ENSG00000211724	TRBV6-6	T cell receptor beta variable 6-6 [Source:HGNC Symbol;Acc:HGNC:12231]	2.42697	3.39836e-06	-0.567293	TR_V_gene
ENSG00000132205	EMILIN2	elastin microfibril interfacer 2 [Source:HGNC Symbol;Acc:HGNC:19881]	2.42676	6.29356e-15	5.94297	protein_coding
ENSG00000172794	RAB37	RAB37 member RAS oncogene family [Source:HGNC Symbol;Acc:HGNC:30268]	2.42345	3.36476e-10	2.78712	protein_coding
ENSG00000234745	HLA-B	major histocompatibility complex class I B [Source:HGNC Symbol;Acc:HGNC:4932]	2.42085	2.09111e-16	11.5051	protein_coding
ENSG00000178860	MSC	musculin [Source:HGNC Symbol;Acc:HGNC:7321]	2.41993	1.13695e-14	3.91384	protein_coding
ENSG00000166710	B2M	beta-2-microglobulin [Source:HGNC Symbol;Acc:HGNC:914]	2.41949	9.62106e-15	12.9838	protein_coding
ENSG00000136052	SLC41A2	solute carrier family 41 (magnesium transporter) member 2 [Source:HGNC Symbol;Acc:HGNC:31045]	2.41377	1.78733e-10	3.79672	protein_coding
ENSG00000152229	PSTPIP2	proline-serine-threonine phosphatase interacting protein 2 [Source:HGNC Symbol;Acc:HGNC:9581]	2.40992	1.61567e-11	5.6599	protein_coding
ENSG00000204482	LST1	leukocyte specific transcript 1 [Source:HGNC Symbol;Acc:HGNC:14189]	2.40868	3.46741e-10	4.75193	protein_coding
ENSG00000101017	CD40	CD40 molecule TNF receptor superfamily member 5 [Source:HGNC Symbol;Acc:HGNC:11919]	2.40815	1.37888e-13	5.86707	protein_coding
ENSG00000173208	ABCD2	ATP-binding cassette sub-family D (ALD) member 2 [Source:HGNC Symbol;Acc:HGNC:66]	2.4038	6.67906e-07	2.23906	protein_coding
ENSG00000146192	FGD2	FYVE RhoGEF and PH domain containing 2 [Source:HGNC Symbol;Acc:HGNC:3664]	2.40179	7.6916e-09	5.05327	protein_coding
ENSG00000050438	SLC4A8	solute carrier family 4 sodium bicarbonate cotransporter member 8 [Source:HGNC Symbol;Acc:HGNC:11034]	2.40164	4.03873e-11	0.900397	protein_coding
ENSG00000166750	SLFN5	schlafen family member 5 [Source:HGNC Symbol;Acc:HGNC:28286]	2.4011	1.87159e-13	6.40501	protein_coding
ENSG00000091129	NRCAM	neuronal cell adhesion molecule [Source:HGNC Symbol;Acc:HGNC:7994]	2.39198	2.53991e-07	3.48978	protein_coding
ENSG00000166501	PRKCB	protein kinase C beta [Source:HGNC Symbol;Acc:HGNC:9395]	2.38545	1.64333e-10	5.51339	protein_coding
ENSG00000187808	SOWAHD	sosondowah ankyrin repeat domain family member D [Source:HGNC Symbol;Acc:HGNC:32960]	2.38392	2.04229e-10	1.13585	protein_coding
ENSG00000171848	RRM2	ribonucleotide reductase M2 [Source:HGNC Symbol;Acc:HGNC:10452]	2.38134	2.05122e-09	5.2846	protein_coding
ENSG00000186832	KRT16	keratin 16 [Source:HGNC Symbol;Acc:HGNC:6423]	2.37946	7.92896e-08	10.3901	protein_coding
ENSG00000123609	NMI	N-myc (and STAT) interactor [Source:HGNC Symbol;Acc:HGNC:7854]	2.37846	4.96177e-15	5.37826	protein_coding
ENSG00000204267	TAP2	transporter 2 ATP-binding cassette sub-family B (MDR/TAP) [Source:HGNC Symbol;Acc:HGNC:44]	2.37057	7.68731e-15	6.39112	protein_coding
ENSG00000183347	GBP6	guanylate binding protein family member 6 [Source:HGNC Symbol;Acc:HGNC:25395]	2.37046	1.51079e-05	3.39808	protein_coding
ENSG00000182578	CSF1R	colony stimulating factor 1 receptor [Source:HGNC Symbol;Acc:HGNC:2433]	2.36319	2.76708e-10	7.19513	protein_coding
ENSG00000118503	TNFAIP3	tumor necrosis factor alpha-induced protein 3 [Source:HGNC Symbol;Acc:HGNC:11896]	2.36289	5.00582e-10	6.96214	protein_coding
ENSG00000230099	TRBV5-4	T cell receptor beta variable 5-4 [Source:HGNC Symbol;Acc:HGNC:12221]	2.36085	2.11787e-06	-0.20388	TR_V_gene
ENSG00000145088	EAF2	ELL associated factor 2 [Source:HGNC Symbol;Acc:HGNC:23115]	2.35714	1.37558e-06	1.85822	protein_coding
ENSG00000111536	IL26	interleukin 26 [Source:HGNC Symbol;Acc:HGNC:17119]	2.35649	8.85775e-05	-0.396818	protein_coding
ENSG00000185947	ZNF267	zinc finger protein 267 [Source:HGNC Symbol;Acc:HGNC:13060]	2.35354	2.74319e-13	5.18779	protein_coding
ENSG00000185339	TCN2	transcobalamin II [Source:HGNC Symbol;Acc:HGNC:11653]	2.353	6.87927e-14	5.61524	protein_coding
ENSG00000180113	TDRD6	tudor domain containing 6 [Source:HGNC Symbol;Acc:HGNC:21339]	2.35025	1.67161e-07	2.66182	protein_coding
ENSG00000151012	SLC7A11	solute carrier family 7 (anionic amino acid transporter light chain xc- system) member 11 [Source:HGNC Symbol;Acc:HGNC:11059]	2.34704	1.3287e-05	3.74999	protein_coding
ENSG00000196169	KIF19	kinesin family member 19 [Source:HGNC Symbol;Acc:HGNC:26735]	2.34145	2.36117e-06	0.693343	protein_coding
ENSG00000152128	TMEM163	transmembrane protein 163 [Source:HGNC Symbol;Acc:HGNC:25380]	2.34099	2.52878e-07	0.171341	protein_coding
ENSG00000167476	JSRP1	junctional sarcoplasmic reticulum protein 1 [Source:HGNC Symbol;Acc:HGNC:24963]	2.33979	0.0170046	-0.921772	protein_coding
ENSG00000198829	SUCNR1	succinate receptor 1 [Source:HGNC Symbol;Acc:HGNC:4542]	2.33819	6.22468e-07	2.26444	protein_coding
ENSG00000141480	ARRB2	arrestin beta 2 [Source:HGNC Symbol;Acc:HGNC:712]	2.33787	5.71147e-16	6.10079	protein_coding
ENSG00000111801	BTN3A3	butyrophilin subfamily 3 member A3 [Source:HGNC Symbol;Acc:HGNC:1140]	2.33672	8.53498e-17	5.76967	protein_coding
ENSG00000244682	FCGR2C	Fc fragment of IgG low affinity IIc receptor for (CD32) (gene/pseudogene) [Source:HGNC Symbol;Acc:HGNC:15626]	2.33358	6.98057e-07	3.95201	polymorphic_pseudogene
ENSG00000118292	C1orf54	chromosome 1 open reading frame 54 [Source:HGNC Symbol;Acc:HGNC:26258]	2.33246	3.6033e-09	3.83701	protein_coding
ENSG00000241839	PLEKHO2	pleckstrin homology domain containing family O member 2 [Source:HGNC Symbol;Acc:HGNC:30026]	2.33146	1.926e-17	6.42353	protein_coding
ENSG00000167755	KLK6	kallikrein-related peptidase 6 [Source:HGNC Symbol;Acc:HGNC:6367]	2.3305	0.00134644	5.54586	protein_coding
ENSG00000154822	PLCL2	phospholipase C-like 2 [Source:HGNC Symbol;Acc:HGNC:9064]	2.32954	8.14564e-14	4.34421	protein_coding
ENSG00000124813	RUNX2	runt-related transcription factor 2 [Source:HGNC Symbol;Acc:HGNC:10472]	2.32763	1.01714e-12	4.16022	protein_coding
ENSG00000183508	FAM46C	family with sequence similarity 46 member C [Source:HGNC Symbol;Acc:HGNC:24712]	2.32713	7.65595e-05	5.1203	protein_coding
ENSG00000134575	ACP2	acid phosphatase 2 lysosomal [Source:HGNC Symbol;Acc:HGNC:123]	2.32641	4.12082e-15	5.81175	protein_coding
ENSG00000166428	PLD4	phospholipase D family member 4 [Source:HGNC Symbol;Acc:HGNC:23792]	2.32417	2.9002e-06	1.94821	protein_coding
ENSG00000127084	FGD3	FYVE RhoGEF and PH domain containing 3 [Source:HGNC Symbol;Acc:HGNC:16027]	2.31405	2.97797e-10	4.97021	protein_coding
ENSG00000145850	TIMD4	T-cell immunoglobulin and mucin domain containing 4 [Source:HGNC Symbol;Acc:HGNC:25132]	2.31245	0.000559729	0.600841	protein_coding
ENSG00000123685	BATF3	basic leucine zipper transcription factor ATF-like 3 [Source:HGNC Symbol;Acc:HGNC:28915]	2.31134	1.48503e-08	2.25413	protein_coding
ENSG00000138080	EMILIN1	elastin microfibril interfacer 1 [Source:HGNC Symbol;Acc:HGNC:19880]	2.30832	5.40682e-11	6.24569	protein_coding
ENSG00000121933	ADORA3	adenosine A3 receptor [Source:HGNC Symbol;Acc:HGNC:268]	2.30822	1.60054e-08	1.7074	protein_coding
ENSG00000211787	TRAV8-3	T cell receptor alpha variable 8-3 [Source:HGNC Symbol;Acc:HGNC:12148]	2.30617	1.0771e-06	-0.290337	TR_V_gene
ENSG00000041982	TNC	tenascin C [Source:HGNC Symbol;Acc:HGNC:5318]	2.30571	7.68924e-12	8.71232	protein_coding
ENSG00000154310	TNIK	TRAF2 and NCK interacting kinase [Source:HGNC Symbol;Acc:HGNC:30765]	2.30475	1.08556e-08	3.80848	protein_coding
ENSG00000122025	FLT3	fms-related tyrosine kinase 3 [Source:HGNC Symbol;Acc:HGNC:3765]	2.3031	3.32653e-07	2.31006	protein_coding
ENSG00000026950	BTN3A1	butyrophilin subfamily 3 member A1 [Source:HGNC Symbol;Acc:HGNC:1138]	2.29759	2.62559e-14	6.20854	protein_coding
ENSG00000160991	ORAI2	ORAI calcium release-activated calcium modulator 2 [Source:HGNC Symbol;Acc:HGNC:21667]	2.2951	1.80259e-15	5.23451	protein_coding
ENSG00000118113	MMP8	matrix metallopeptidase 8 (neutrophil collagenase) [Source:HGNC Symbol;Acc:HGNC:7175]	2.29191	0.0322375	-0.789488	protein_coding
ENSG00000175857	GAPT	GRB2-binding adaptor protein transmembrane [Source:HGNC Symbol;Acc:HGNC:26588]	2.28875	3.33827e-08	1.86559	protein_coding
ENSG00000102032	RENBP	renin binding protein [Source:HGNC Symbol;Acc:HGNC:9959]	2.28681	1.90801e-12	4.02949	protein_coding
ENSG00000161921	CXCL16	chemokine (C-X-C motif) ligand 16 [Source:HGNC Symbol;Acc:HGNC:16642]	2.28524	7.29257e-14	7.01035	protein_coding
ENSG00000211714	TRBV7-3	T cell receptor beta variable 7-3 [Source:HGNC Symbol;Acc:HGNC:12237]	2.28288	1.49072e-06	-0.154572	TR_V_gene
ENSG00000115318	LOXL3	lysyl oxidase-like 3 [Source:HGNC Symbol;Acc:HGNC:13869]	2.28184	1.25865e-10	3.00072	protein_coding
ENSG00000056558	TRAF1	TNF receptor-associated factor 1 [Source:HGNC Symbol;Acc:HGNC:12031]	2.28058	2.11479e-10	5.34046	protein_coding
ENSG00000118257	NRP2	neuropilin 2 [Source:HGNC Symbol;Acc:HGNC:8005]	2.28056	2.57401e-13	5.87612	protein_coding
ENSG00000135636	DYSF	dysferlin [Source:HGNC Symbol;Acc:HGNC:3097]	2.28032	3.41632e-13	5.40229	protein_coding
ENSG00000104415	WISP1	WNT1 inducible signaling pathway protein 1 [Source:HGNC Symbol;Acc:HGNC:12769]	2.27904	5.48883e-07	2.26302	protein_coding
ENSG00000138821	SLC39A8	solute carrier family 39 (zinc transporter) member 8 [Source:HGNC Symbol;Acc:HGNC:20862]	2.27837	2.71468e-09	7.33373	protein_coding
ENSG00000198796	ALPK2	alpha-kinase 2 [Source:HGNC Symbol;Acc:HGNC:20565]	2.27492	3.23409e-06	2.10816	protein_coding
ENSG00000072858	SIDT1	SID1 transmembrane family member 1 [Source:HGNC Symbol;Acc:HGNC:25967]	2.27462	4.75766e-11	2.99753	protein_coding
ENSG00000134871	COL4A2	collagen type IV alpha 2 [Source:HGNC Symbol;Acc:HGNC:2203]	2.27357	5.05965e-10	8.89784	protein_coding
ENSG00000187210	GCNT1	glucosaminyl (N-acetyl) transferase 1 core 2 [Source:HGNC Symbol;Acc:HGNC:4203]	2.27313	7.83303e-10	4.17433	protein_coding
ENSG00000132109	TRIM21	tripartite motif containing 21 [Source:HGNC Symbol;Acc:HGNC:11312]	2.27089	1.60733e-14	5.31852	protein_coding
ENSG00000127561	SYNGR3	synaptogyrin 3 [Source:HGNC Symbol;Acc:HGNC:11501]	2.26893	6.22632e-05	1.02091	protein_coding
ENSG00000111679	PTPN6	protein tyrosine phosphatase non-receptor type 6 [Source:HGNC Symbol;Acc:HGNC:9658]	2.26786	7.7258e-11	6.38364	protein_coding
ENSG00000169469	SPRR1B	small proline-rich protein 1B [Source:HGNC Symbol;Acc:HGNC:11260]	2.26345	1.22407e-05	8.27776	protein_coding
ENSG00000166446	CDYL2	chromodomain protein Y-like 2 [Source:HGNC Symbol;Acc:HGNC:23030]	2.26117	1.80925e-11	2.32091	protein_coding
ENSG00000089127	OAS1	2'-5'-oligoadenylate synthetase 1 40/46kDa [Source:HGNC Symbol;Acc:HGNC:8086]	2.2606	3.48334e-09	5.82686	protein_coding
ENSG00000188822	CNR2	cannabinoid receptor 2 (macrophage) [Source:HGNC Symbol;Acc:HGNC:2160]	2.26044	1.54493e-06	0.601819	protein_coding
ENSG00000197536	C5orf56	chromosome 5 open reading frame 56 [Source:HGNC Symbol;Acc:HGNC:33838]	2.2564	7.40633e-11	2.90431	protein_coding
ENSG00000154016	GRAP	GRB2-related adaptor protein [Source:HGNC Symbol;Acc:HGNC:4562]	2.25451	2.28796e-12	2.98169	protein_coding
ENSG00000137628	DDX60	DEAD (Asp-Glu-Ala-Asp) box polypeptide 60 [Source:HGNC Symbol;Acc:HGNC:25942]	2.25297	1.74939e-10	6.17144	protein_coding
ENSG00000159110	IFNAR2	interferon (alpha beta and omega) receptor 2 [Source:HGNC Symbol;Acc:HGNC:5433]	2.25237	9.84617e-15	4.00791	protein_coding
ENSG00000198246	SLC29A3	solute carrier family 29 (equilibrative nucleoside transporter) member 3 [Source:HGNC Symbol;Acc:HGNC:23096]	2.24916	9.72676e-12	3.65945	protein_coding
ENSG00000171388	APLN	apelin [Source:HGNC Symbol;Acc:HGNC:16665]	2.2479	0.000206788	3.72426	protein_coding
ENSG00000168404	MLKL	mixed lineage kinase domain-like [Source:HGNC Symbol;Acc:HGNC:26617]	2.24749	4.81928e-11	4.41856	protein_coding
ENSG00000019169	MARCO	macrophage receptor with collagenous structure [Source:HGNC Symbol;Acc:HGNC:6895]	2.24695	0.00213589	4.17713	protein_coding
ENSG00000256553	TRAV1-2	T cell receptor alpha variable 1-2 [Source:HGNC Symbol;Acc:HGNC:12102]	2.23768	6.1348e-05	-0.791882	TR_V_gene
ENSG00000042062	FAM65C	family with sequence similarity 65 member C [Source:HGNC Symbol;Acc:HGNC:16168]	2.23515	1.19475e-08	3.77741	protein_coding
ENSG00000164283	ESM1	endothelial cell-specific molecule 1 [Source:HGNC Symbol;Acc:HGNC:3466]	2.23359	3.04617e-06	0.921946	protein_coding
ENSG00000021355	SERPINB1	serpin peptidase inhibitor clade B (ovalbumin) member 1 [Source:HGNC Symbol;Acc:HGNC:3311]	2.23166	5.39008e-14	7.36821	protein_coding
ENSG00000111348	ARHGDIB	Rho GDP dissociation inhibitor (GDI) beta [Source:HGNC Symbol;Acc:HGNC:679]	2.22973	2.08658e-17	8.05714	protein_coding
ENSG00000152270	PDE3B	phosphodiesterase 3B cGMP-inhibited [Source:HGNC Symbol;Acc:HGNC:8779]	2.22873	1.02279e-06	4.21204	protein_coding
ENSG00000132718	SYT11	synaptotagmin XI [Source:HGNC Symbol;Acc:HGNC:19239]	2.22587	1.12516e-14	4.83675	protein_coding
ENSG00000154978	VOPP1	vesicular overexpressed in cancer prosurvival protein 1 [Source:HGNC Symbol;Acc:HGNC:34518]	2.22538	5.43423e-18	7.00709	protein_coding
ENSG00000128656	CHN1	chimerin 1 [Source:HGNC Symbol;Acc:HGNC:1943]	2.21998	3.36595e-11	4.23736	protein_coding
ENSG00000135362	PRR5L	proline rich 5 like [Source:HGNC Symbol;Acc:HGNC:25878]	2.21822	1.85225e-10	3.22829	protein_coding
ENSG00000162745	OLFML2B	olfactomedin-like 2B [Source:HGNC Symbol;Acc:HGNC:24558]	2.21578	1.5307e-08	6.14798	protein_coding
ENSG00000117226	GBP3	guanylate binding protein 3 [Source:HGNC Symbol;Acc:HGNC:4184]	2.21476	3.71579e-13	5.60617	protein_coding
ENSG00000156414	TDRD9	tudor domain containing 9 [Source:HGNC Symbol;Acc:HGNC:20122]	2.21423	0.000338741	0.606264	protein_coding
ENSG00000211750	TRBV24-1	T cell receptor beta variable 24-1 [Source:HGNC Symbol;Acc:HGNC:12203]	2.21415	7.10244e-05	-0.591705	TR_V_gene
ENSG00000171208	NETO2	neuropilin (NRP) and tolloid (TLL)-like 2 [Source:HGNC Symbol;Acc:HGNC:14644]	2.21286	1.67102e-07	3.2716	protein_coding
ENSG00000140451	PIF1	PIF1 5'-to-3' DNA helicase [Source:HGNC Symbol;Acc:HGNC:26220]	2.21028	1.46533e-06	1.36982	protein_coding
ENSG00000198814	GK	glycerol kinase [Source:HGNC Symbol;Acc:HGNC:4289]	2.2076	3.92358e-08	6.18274	protein_coding
ENSG00000175352	NRIP3	nuclear receptor interacting protein 3 [Source:HGNC Symbol;Acc:HGNC:1167]	2.20555	2.06704e-08	2.46348	protein_coding
ENSG00000107249	GLIS3	GLIS family zinc finger 3 [Source:HGNC Symbol;Acc:HGNC:28510]	2.20478	3.61043e-10	3.03105	protein_coding
ENSG00000147689	FAM83A	family with sequence similarity 83 member A [Source:HGNC Symbol;Acc:HGNC:28210]	2.20371	8.12858e-05	4.50616	protein_coding
ENSG00000140853	NLRC5	NLR family CARD domain containing 5 [Source:HGNC Symbol;Acc:HGNC:29933]	2.20288	6.51891e-09	7.0063	protein_coding
ENSG00000101224	CDC25B	cell division cycle 25B [Source:HGNC Symbol;Acc:HGNC:1726]	2.20277	7.54495e-16	6.32887	protein_coding
ENSG00000153976	HS3ST3A1	heparan sulfate (glucosamine) 3-O-sulfotransferase 3A1 [Source:HGNC Symbol;Acc:HGNC:5196]	2.20202	2.76331e-07	1.41083	protein_coding
ENSG00000138646	HERC5	HECT and RLD domain containing E3 ubiquitin protein ligase 5 [Source:HGNC Symbol;Acc:HGNC:24368]	2.20108	2.1798e-11	3.78115	protein_coding
ENSG00000118308	LRMP	lymphoid-restricted membrane protein [Source:HGNC Symbol;Acc:HGNC:6690]	2.19886	7.61046e-11	3.64405	protein_coding
ENSG00000137745	MMP13	matrix metallopeptidase 13 (collagenase 3) [Source:HGNC Symbol;Acc:HGNC:7159]	2.19818	0.00399257	0.763778	protein_coding
ENSG00000188906	LRRK2	leucine-rich repeat kinase 2 [Source:HGNC Symbol;Acc:HGNC:18618]	2.19748	2.68576e-09	5.60679	protein_coding
ENSG00000146232	NFKBIE	nuclear factor of kappa light polypeptide gene enhancer in B-cells inhibitor epsilon [Source:HGNC Symbol;Acc:HGNC:7799]	2.19561	1.69933e-11	4.67336	protein_coding
ENSG00000186583	SPATC1	spermatogenesis and centriole associated 1 [Source:HGNC Symbol;Acc:HGNC:30510]	2.19521	0.00159768	-1.19696	protein_coding
ENSG00000182853	VMO1	vitelline membrane outer layer 1 homolog (chicken) [Source:HGNC Symbol;Acc:HGNC:30387]	2.19507	0.000247915	1.86899	protein_coding
ENSG00000059378	PARP12	poly (ADP-ribose) polymerase family member 12 [Source:HGNC Symbol;Acc:HGNC:21919]	2.19383	2.61419e-16	5.99385	protein_coding
ENSG00000128512	DOCK4	dedicator of cytokinesis 4 [Source:HGNC Symbol;Acc:HGNC:19192]	2.19182	7.64591e-12	5.44627	protein_coding
ENSG00000196839	ADA	adenosine deaminase [Source:HGNC Symbol;Acc:HGNC:186]	2.19115	8.9388e-13	3.87064	protein_coding
ENSG00000211727	TRBV7-6	T cell receptor beta variable 7-6 [Source:HGNC Symbol;Acc:HGNC:12240]	2.18795	0.000375774	-1.16319	TR_V_gene
ENSG00000008118	CAMK1G	calcium/calmodulin-dependent protein kinase IG [Source:HGNC Symbol;Acc:HGNC:14585]	2.18262	0.000501074	-0.350564	protein_coding
ENSG00000153310	FAM49B	family with sequence similarity 49 member B [Source:HGNC Symbol;Acc:HGNC:25216]	2.18229	7.95779e-15	6.80812	protein_coding
ENSG00000186470	BTN3A2	butyrophilin subfamily 3 member A2 [Source:HGNC Symbol;Acc:HGNC:1139]	2.17772	4.12624e-12	6.39401	protein_coding
ENSG00000124772	CPNE5	copine V [Source:HGNC Symbol;Acc:HGNC:2318]	2.17015	2.79297e-05	2.63336	protein_coding
ENSG00000174130	TLR6	toll-like receptor 6 [Source:HGNC Symbol;Acc:HGNC:16711]	2.16792	1.09469e-11	3.40647	protein_coding
ENSG00000184838	PRR16	proline rich 16 [Source:HGNC Symbol;Acc:HGNC:29654]	2.16749	6.89186e-09	2.4263	protein_coding
ENSG00000122861	PLAU	plasminogen activator urokinase [Source:HGNC Symbol;Acc:HGNC:9052]	2.16408	5.26844e-11	5.95536	protein_coding
ENSG00000177721	ANXA2R	annexin A2 receptor [Source:HGNC Symbol;Acc:HGNC:33463]	2.1632	1.04693e-09	1.93385	protein_coding
ENSG00000082397	EPB41L3	erythrocyte membrane protein band 4.1-like 3 [Source:HGNC Symbol;Acc:HGNC:3380]	2.16202	4.15153e-13	6.29442	protein_coding
ENSG00000250369	NA	NA	2.15742	0.000475484	-0.799157	NA
ENSG00000054967	RELT	RELT tumor necrosis factor receptor [Source:HGNC Symbol;Acc:HGNC:13764]	2.15718	1.67037e-08	3.62533	protein_coding
ENSG00000177989	ODF3B	outer dense fiber of sperm tails 3B [Source:HGNC Symbol;Acc:HGNC:34388]	2.15688	9.6677e-10	4.40626	protein_coding
ENSG00000111913	FAM65B	family with sequence similarity 65 member B [Source:HGNC Symbol;Acc:HGNC:13872]	2.15577	8.09499e-09	5.1798	protein_coding
ENSG00000140280	LYSMD2	LysM putative peptidoglycan-binding domain containing 2 [Source:HGNC Symbol;Acc:HGNC:28571]	2.15475	2.97069e-12	3.92026	protein_coding
ENSG00000151062	CACNA2D4	calcium channel voltage-dependent alpha 2/delta subunit 4 [Source:HGNC Symbol;Acc:HGNC:20202]	2.15352	9.56005e-10	2.34792	protein_coding
ENSG00000249437	NAIP	NLR family apoptosis inhibitory protein [Source:HGNC Symbol;Acc:HGNC:7634]	2.15189	1.45992e-10	4.81714	protein_coding
ENSG00000119714	GPR68	G protein-coupled receptor 68 [Source:HGNC Symbol;Acc:HGNC:4519]	2.15185	1.39445e-15	5.10289	protein_coding
ENSG00000185215	TNFAIP2	tumor necrosis factor alpha-induced protein 2 [Source:HGNC Symbol;Acc:HGNC:11895]	2.15152	4.60604e-08	7.62622	protein_coding
ENSG00000071246	VASH1	vasohibin 1 [Source:HGNC Symbol;Acc:HGNC:19964]	2.14785	8.4321e-12	5.84378	protein_coding
ENSG00000007312	CD79B	CD79b molecule immunoglobulin-associated beta [Source:HGNC Symbol;Acc:HGNC:1699]	2.14769	3.8418e-07	2.8595	protein_coding
ENSG00000232769	NA	NA	2.14569	1.58045e-06	0.142386	NA
ENSG00000196622	NA	NA	2.14193	1.48875e-06	0.138986	NA
ENSG00000196932	TMEM26	transmembrane protein 26 [Source:HGNC Symbol;Acc:HGNC:28550]	2.13984	5.78822e-06	-0.466153	protein_coding
ENSG00000108679	LGALS3BP	lectin galactoside-binding soluble 3 binding protein [Source:HGNC Symbol;Acc:HGNC:6564]	2.13925	2.72973e-12	7.89531	protein_coding
ENSG00000188056	TREML4	triggering receptor expressed on myeloid cells-like 4 [Source:HGNC Symbol;Acc:HGNC:30807]	2.13453	0.0255423	-1.47056	protein_coding
ENSG00000100346	CACNA1I	calcium channel voltage-dependent T type alpha 1I subunit [Source:HGNC Symbol;Acc:HGNC:1396]	2.12887	2.12011e-05	0.366744	protein_coding
ENSG00000145569	FAM105A	family with sequence similarity 105 member A [Source:HGNC Symbol;Acc:HGNC:25629]	2.12762	4.7544e-11	4.64531	protein_coding
ENSG00000086991	NOX4	NADPH oxidase 4 [Source:HGNC Symbol;Acc:HGNC:7891]	2.12757	3.38819e-07	2.07184	protein_coding
ENSG00000134285	FKBP11	FK506 binding protein 11 19 kDa [Source:HGNC Symbol;Acc:HGNC:18624]	2.12751	7.30055e-08	3.9921	protein_coding
ENSG00000089639	GMIP	GEM interacting protein [Source:HGNC Symbol;Acc:HGNC:24852]	2.12737	1.24353e-12	5.29367	protein_coding
ENSG00000181896	ZNF101	zinc finger protein 101 [Source:HGNC Symbol;Acc:HGNC:12881]	2.12648	8.24827e-10	3.61632	protein_coding
ENSG00000171522	PTGER4	prostaglandin E receptor 4 (subtype EP4) [Source:HGNC Symbol;Acc:HGNC:9596]	2.12347	2.03437e-13	5.40362	protein_coding
ENSG00000113368	LMNB1	lamin B1 [Source:HGNC Symbol;Acc:HGNC:6637]	2.11832	9.88683e-11	5.62753	protein_coding
ENSG00000135838	NPL	N-acetylneuraminate pyruvate lyase (dihydrodipicolinate synthase) [Source:HGNC Symbol;Acc:HGNC:16781]	2.11543	1.00657e-09	5.60213	protein_coding
ENSG00000148680	HTR7	5-hydroxytryptamine (serotonin) receptor 7 adenylate cyclase-coupled [Source:HGNC Symbol;Acc:HGNC:5302]	2.11424	6.64775e-06	1.72822	protein_coding
ENSG00000130066	SAT1	spermidine/spermine N1-acetyltransferase 1 [Source:HGNC Symbol;Acc:HGNC:10540]	2.11414	2.32776e-09	9.12991	protein_coding
ENSG00000163376	KBTBD8	kelch repeat and BTB (POZ) domain containing 8 [Source:HGNC Symbol;Acc:HGNC:30691]	2.11382	1.44855e-07	2.69247	protein_coding
ENSG00000109684	CLNK	cytokine-dependent hematopoietic cell linker [Source:HGNC Symbol;Acc:HGNC:17438]	2.11379	5.98888e-08	0.835195	protein_coding
ENSG00000134070	IRAK2	interleukin-1 receptor-associated kinase 2 [Source:HGNC Symbol;Acc:HGNC:6113]	2.11298	1.44317e-08	3.9646	protein_coding
ENSG00000100060	MFNG	MFNG O-fucosylpeptide 3-beta-N-acetylglucosaminyltransferase [Source:HGNC Symbol;Acc:HGNC:7038]	2.11204	5.09521e-12	4.77135	protein_coding
ENSG00000147234	FRMPD3	FERM and PDZ domain containing 3 [Source:HGNC Symbol;Acc:HGNC:29382]	2.10965	0.000441343	-0.0869763	protein_coding
ENSG00000197872	FAM49A	family with sequence similarity 49 member A [Source:HGNC Symbol;Acc:HGNC:25373]	2.10891	1.25386e-13	5.40369	protein_coding
ENSG00000185745	IFIT1	interferon-induced protein with tetratricopeptide repeats 1 [Source:HGNC Symbol;Acc:HGNC:5407]	2.10822	3.36085e-08	5.11854	protein_coding
ENSG00000138135	CH25H	cholesterol 25-hydroxylase [Source:HGNC Symbol;Acc:HGNC:1907]	2.10753	0.000298412	2.98805	protein_coding
ENSG00000123453	SARDH	sarcosine dehydrogenase [Source:HGNC Symbol;Acc:HGNC:10536]	2.10662	1.75922e-07	1.00282	protein_coding
ENSG00000185880	TRIM69	tripartite motif containing 69 [Source:HGNC Symbol;Acc:HGNC:17857]	2.10555	1.36122e-08	0.938063	protein_coding
ENSG00000104970	KIR3DX1	killer cell immunoglobulin-like receptor three domains X1 [Source:HGNC Symbol;Acc:HGNC:25043]	2.09971	0.00222489	-0.0242598	protein_coding
ENSG00000071073	MGAT4A	mannosyl (alpha-13-)-glycoprotein beta-14-N-acetylglucosaminyltransferase isozyme A [Source:HGNC Symbol;Acc:HGNC:7047]	2.09892	1.4611e-12	5.83699	protein_coding
ENSG00000124191	TOX2	TOX high mobility group box family member 2 [Source:HGNC Symbol;Acc:HGNC:16095]	2.09857	5.76904e-06	2.52629	protein_coding
ENSG00000104998	IL27RA	interleukin 27 receptor alpha [Source:HGNC Symbol;Acc:HGNC:17290]	2.09792	7.49236e-10	4.18625	protein_coding
ENSG00000188641	DPYD	dihydropyrimidine dehydrogenase [Source:HGNC Symbol;Acc:HGNC:3012]	2.09746	5.36528e-15	6.00343	protein_coding
ENSG00000104903	LYL1	lymphoblastic leukemia associated hematopoiesis regulator 1 [Source:HGNC Symbol;Acc:HGNC:6734]	2.09675	8.78814e-11	2.35449	protein_coding
ENSG00000196371	FUT4	fucosyltransferase 4 (alpha (13) fucosyltransferase myeloid-specific) [Source:HGNC Symbol;Acc:HGNC:4015]	2.09651	8.44376e-12	3.08959	protein_coding
ENSG00000101670	LIPG	lipase endothelial [Source:HGNC Symbol;Acc:HGNC:6623]	2.09608	8.6457e-05	3.7822	protein_coding
ENSG00000101265	RASSF2	Ras association (RalGDS/AF-6) domain family member 2 [Source:HGNC Symbol;Acc:HGNC:9883]	2.09163	1.07407e-12	6.59632	protein_coding
ENSG00000135821	GLUL	glutamate-ammonia ligase [Source:HGNC Symbol;Acc:HGNC:4341]	2.08904	1.25992e-11	9.98915	protein_coding
ENSG00000183813	CCR4	chemokine (C-C motif) receptor 4 [Source:HGNC Symbol;Acc:HGNC:1605]	2.08581	2.56943e-06	3.04796	protein_coding
ENSG00000136040	PLXNC1	plexin C1 [Source:HGNC Symbol;Acc:HGNC:9106]	2.08563	3.5479e-10	5.51268	protein_coding
ENSG00000185479	KRT6B	keratin 6B [Source:HGNC Symbol;Acc:HGNC:6444]	2.08528	3.47229e-07	10.6099	protein_coding
ENSG00000157551	KCNJ15	potassium channel inwardly rectifying subfamily J member 15 [Source:HGNC Symbol;Acc:HGNC:6261]	2.08345	8.10359e-07	4.27528	protein_coding
ENSG00000106066	CPVL	carboxypeptidase vitellogenic-like [Source:HGNC Symbol;Acc:HGNC:14399]	2.08265	2.32939e-09	6.50553	protein_coding
ENSG00000161791	FMNL3	formin-like 3 [Source:HGNC Symbol;Acc:HGNC:23698]	2.0796	2.00337e-12	5.79284	protein_coding
ENSG00000164674	SYTL3	synaptotagmin-like 3 [Source:HGNC Symbol;Acc:HGNC:15587]	2.07731	1.77398e-10	3.85023	protein_coding
ENSG00000162723	SLAMF9	SLAM family member 9 [Source:HGNC Symbol;Acc:HGNC:18430]	2.07675	0.0327692	-0.901238	protein_coding
ENSG00000172653	NA	NA	2.07569	0.00217125	-1.1405	NA
ENSG00000117152	RGS4	regulator of G-protein signaling 4 [Source:HGNC Symbol;Acc:HGNC:10000]	2.07512	0.0014163	0.762675	protein_coding
ENSG00000149131	SERPING1	serpin peptidase inhibitor clade G (C1 inhibitor) member 1 [Source:HGNC Symbol;Acc:HGNC:1228]	2.07259	1.2749e-10	9.28894	protein_coding
ENSG00000090659	CD209	CD209 molecule [Source:HGNC Symbol;Acc:HGNC:1641]	2.07201	3.8166e-06	4.72059	protein_coding
ENSG00000213203	GIMAP1	GTPase IMAP family member 1 [Source:HGNC Symbol;Acc:HGNC:23237]	2.06872	2.53223e-11	4.84141	protein_coding
ENSG00000172382	PRSS27	protease serine 27 [Source:HGNC Symbol;Acc:HGNC:15475]	2.06414	0.000183402	3.17114	protein_coding
ENSG00000161643	SIGLEC16	sialic acid binding Ig-like lectin 16 (gene/pseudogene) [Source:HGNC Symbol;Acc:HGNC:24851]	2.06295	0.00453845	-0.415641	transcribed_unprocessed_pseudogene
ENSG00000184293	CLECL1	C-type lectin-like 1 [Source:HGNC Symbol;Acc:HGNC:24462]	2.06241	2.70325e-06	0.487954	protein_coding
ENSG00000134013	LOXL2	lysyl oxidase-like 2 [Source:HGNC Symbol;Acc:HGNC:6666]	2.06241	2.07445e-10	5.55303	protein_coding
ENSG00000188060	RAB42	RAB42 member RAS oncogene family [Source:HGNC Symbol;Acc:HGNC:28702]	2.0614	8.8558e-10	2.11866	protein_coding
ENSG00000134954	ETS1	v-ets avian erythroblastosis virus E26 oncogene homolog 1 [Source:HGNC Symbol;Acc:HGNC:3488]	2.06026	2.26686e-12	8.02622	protein_coding
ENSG00000137265	IRF4	interferon regulatory factor 4 [Source:HGNC Symbol;Acc:HGNC:6119]	2.05373	7.82712e-06	4.85639	protein_coding
ENSG00000141086	CTRL	chymotrypsin-like [Source:HGNC Symbol;Acc:HGNC:2524]	2.05278	1.38015e-05	0.991366	protein_coding
ENSG00000183307	CECR6	cat eye syndrome chromosome region candidate 6 [Source:HGNC Symbol;Acc:HGNC:1844]	2.04728	3.51131e-10	1.52646	protein_coding
ENSG00000206503	HLA-A	major histocompatibility complex class I A [Source:HGNC Symbol;Acc:HGNC:4931]	2.04562	6.28158e-15	10.5751	protein_coding
ENSG00000134827	TCN1	transcobalamin I (vitamin B12 binding protein R binder family) [Source:HGNC Symbol;Acc:HGNC:11652]	2.03927	0.0221948	3.07394	protein_coding
ENSG00000151883	PARP8	poly (ADP-ribose) polymerase family member 8 [Source:HGNC Symbol;Acc:HGNC:26124]	2.0367	1.32995e-13	5.5083	protein_coding
ENSG00000152778	IFIT5	interferon-induced protein with tetratricopeptide repeats 5 [Source:HGNC Symbol;Acc:HGNC:13328]	2.03549	1.95587e-12	5.21535	protein_coding
ENSG00000115325	DOK1	docking protein 1 62kDa (downstream of tyrosine kinase 1) [Source:HGNC Symbol;Acc:HGNC:2990]	2.03438	3.7086e-13	3.82375	protein_coding
ENSG00000076662	ICAM3	intercellular adhesion molecule 3 [Source:HGNC Symbol;Acc:HGNC:5346]	2.03193	7.33258e-10	5.13691	protein_coding
ENSG00000166002	SMCO4	single-pass membrane protein with coiled-coil domains 4 [Source:HGNC Symbol;Acc:HGNC:24810]	2.03028	3.91716e-10	4.5246	protein_coding
ENSG00000113273	ARSB	arylsulfatase B [Source:HGNC Symbol;Acc:HGNC:714]	2.02999	9.12851e-15	4.61318	protein_coding
ENSG00000139329	LUM	lumican [Source:HGNC Symbol;Acc:HGNC:6724]	2.02693	1.16856e-07	8.87247	protein_coding
ENSG00000159496	RGL4	ral guanine nucleotide dissociation stimulator-like 4 [Source:HGNC Symbol;Acc:HGNC:31911]	2.02559	4.34265e-09	1.88138	protein_coding
ENSG00000121858	TNFSF10	tumor necrosis factor (ligand) superfamily member 10 [Source:HGNC Symbol;Acc:HGNC:11925]	2.02186	6.97911e-14	7.56313	protein_coding
ENSG00000241106	HLA-DOB	major histocompatibility complex class II DO beta [Source:HGNC Symbol;Acc:HGNC:4937]	2.02182	8.29741e-09	1.98133	protein_coding
ENSG00000237541	HLA-DQA2	major histocompatibility complex class II DQ alpha 2 [Source:HGNC Symbol;Acc:HGNC:4943]	2.02101	0.00193416	5.95892	protein_coding
ENSG00000132704	FCRL2	Fc receptor-like 2 [Source:HGNC Symbol;Acc:HGNC:14875]	2.01877	0.0179616	-0.597119	protein_coding
ENSG00000171700	RGS19	regulator of G-protein signaling 19 [Source:HGNC Symbol;Acc:HGNC:13735]	2.01754	2.1875e-11	4.60138	protein_coding
ENSG00000135124	P2RX4	purinergic receptor P2X ligand gated ion channel 4 [Source:HGNC Symbol;Acc:HGNC:8535]	2.01737	3.77718e-10	4.71538	protein_coding
ENSG00000055163	CYFIP2	cytoplasmic FMR1 interacting protein 2 [Source:HGNC Symbol;Acc:HGNC:13760]	2.01559	2.07618e-09	5.48354	protein_coding
ENSG00000073756	PTGS2	prostaglandin-endoperoxide synthase 2 (prostaglandin G/H synthase and cyclooxygenase) [Source:HGNC Symbol;Acc:HGNC:9605]	2.01504	0.000827408	4.24894	protein_coding
ENSG00000068831	RASGRP2	RAS guanyl releasing protein 2 (calcium and DAG-regulated) [Source:HGNC Symbol;Acc:HGNC:9879]	2.01283	3.50521e-08	3.79155	protein_coding
ENSG00000166923	GREM1	gremlin 1 DAN family BMP antagonist [Source:HGNC Symbol;Acc:HGNC:2001]	2.01058	1.76595e-06	6.53564	protein_coding
ENSG00000169031	COL4A3	collagen type IV alpha 3 (Goodpasture antigen) [Source:HGNC Symbol;Acc:HGNC:2204]	2.00993	0.000185721	1.53693	protein_coding
ENSG00000187796	CARD9	caspase recruitment domain family member 9 [Source:HGNC Symbol;Acc:HGNC:16391]	2.00882	3.29266e-08	2.71624	protein_coding
ENSG00000164647	STEAP1	six transmembrane epithelial antigen of the prostate 1 [Source:HGNC Symbol;Acc:HGNC:11378]	2.00759	9.419e-07	4.03115	protein_coding
ENSG00000111252	SH2B3	SH2B adaptor protein 3 [Source:HGNC Symbol;Acc:HGNC:29605]	2.00368	1.09059e-14	5.94451	protein_coding
ENSG00000034510	TMSB10	thymosin beta 10 [Source:HGNC Symbol;Acc:HGNC:11879]	2.003	6.64339e-16	9.73855	protein_coding
ENSG00000184588	PDE4B	phosphodiesterase 4B cAMP-specific [Source:HGNC Symbol;Acc:HGNC:8781]	2.00079	5.55074e-09	5.97286	protein_coding
ENSG00000173110	HSPA6	heat shock 70kDa protein 6 (HSP70B') [Source:HGNC Symbol;Acc:HGNC:5239]	1.99961	6.41942e-11	4.05164	protein_coding
ENSG00000104518	GSDMD	gasdermin D [Source:HGNC Symbol;Acc:HGNC:25697]	1.99747	5.6045e-14	5.77457	protein_coding
ENSG00000089351	GRAMD1A	GRAM domain containing 1A [Source:HGNC Symbol;Acc:HGNC:29305]	1.99656	1.95018e-10	5.45369	protein_coding
ENSG00000142748	FCN3	ficolin (collagen/fibrinogen domain containing) 3 [Source:HGNC Symbol;Acc:HGNC:3625]	1.99569	1.71912e-06	0.41328	protein_coding
ENSG00000112299	VNN1	vanin 1 [Source:HGNC Symbol;Acc:HGNC:12705]	1.99141	3.51964e-07	1.66875	protein_coding
ENSG00000125869	LAMP5	lysosomal-associated membrane protein family member 5 [Source:HGNC Symbol;Acc:HGNC:16097]	1.987	8.61415e-06	1.31217	protein_coding
ENSG00000105376	ICAM5	intercellular adhesion molecule 5 telencephalin [Source:HGNC Symbol;Acc:HGNC:5348]	1.9866	0.000134825	-0.0688952	protein_coding
ENSG00000153094	BCL2L11	BCL2-like 11 (apoptosis facilitator) [Source:HGNC Symbol;Acc:HGNC:994]	1.98632	9.75937e-13	4.99441	protein_coding
ENSG00000187764	SEMA4D	sema domain immunoglobulin domain (Ig) transmembrane domain (TM) and short cytoplasmic domain (semaphorin) 4D [Source:HGNC Symbol;Acc:HGNC:10732]	1.98565	3.44711e-07	6.44749	protein_coding
ENSG00000164398	ACSL6	acyl-CoA synthetase long-chain family member 6 [Source:HGNC Symbol;Acc:HGNC:16496]	1.98555	2.6956e-06	1.65599	protein_coding
ENSG00000074660	SCARF1	scavenger receptor class F member 1 [Source:HGNC Symbol;Acc:HGNC:16820]	1.98294	1.49298e-08	4.50649	protein_coding
ENSG00000089327	FXYD5	FXYD domain containing ion transport regulator 5 [Source:HGNC Symbol;Acc:HGNC:4029]	1.98174	4.53226e-14	6.50156	protein_coding
ENSG00000154217	PITPNC1	phosphatidylinositol transfer protein cytoplasmic 1 [Source:HGNC Symbol;Acc:HGNC:21045]	1.98122	3.795e-10	4.27464	protein_coding
ENSG00000101342	TLDC2	TBC/LysM-associated domain containing 2 [Source:HGNC Symbol;Acc:HGNC:16112]	1.97594	3.78671e-06	0.778403	protein_coding
ENSG00000188373	C10orf99	chromosome 10 open reading frame 99 [Source:HGNC Symbol;Acc:HGNC:31428]	1.97438	0.00127087	4.65307	protein_coding
ENSG00000168542	COL3A1	collagen type III alpha 1 [Source:HGNC Symbol;Acc:HGNC:2201]	1.97345	2.81415e-06	11.7673	protein_coding
ENSG00000148734	NPFFR1	neuropeptide FF receptor 1 [Source:HGNC Symbol;Acc:HGNC:17425]	1.9727	0.00421837	-1.25116	protein_coding
ENSG00000172724	CCL19	chemokine (C-C motif) ligand 19 [Source:HGNC Symbol;Acc:HGNC:10617]	1.96936	0.000116452	5.90583	protein_coding
ENSG00000049768	FOXP3	forkhead box P3 [Source:HGNC Symbol;Acc:HGNC:6106]	1.96761	6.01607e-07	2.43812	protein_coding
ENSG00000133561	GIMAP6	GTPase IMAP family member 6 [Source:HGNC Symbol;Acc:HGNC:21918]	1.96546	2.74319e-13	6.57896	protein_coding
ENSG00000104856	RELB	v-rel avian reticuloendotheliosis viral oncogene homolog B [Source:HGNC Symbol;Acc:HGNC:9956]	1.964	3.07307e-11	5.08157	protein_coding
ENSG00000204525	HLA-C	major histocompatibility complex class I C [Source:HGNC Symbol;Acc:HGNC:4933]	1.96362	3.30928e-13	10.3466	protein_coding
ENSG00000184060	ADAP2	ArfGAP with dual PH domains 2 [Source:HGNC Symbol;Acc:HGNC:16487]	1.9629	9.01287e-13	4.9361	protein_coding
ENSG00000249992	TMEM158	transmembrane protein 158 (gene/pseudogene) [Source:HGNC Symbol;Acc:HGNC:30293]	1.96243	0.000362789	2.4986	protein_coding
ENSG00000135083	CCNJL	cyclin J-like [Source:HGNC Symbol;Acc:HGNC:25876]	1.9622	1.0435e-08	1.37548	protein_coding
ENSG00000177602	GSG2	germ cell associated 2 (haspin) [Source:HGNC Symbol;Acc:HGNC:19682]	1.96171	1.65685e-07	1.35792	protein_coding
ENSG00000176788	BASP1	brain abundant membrane attached signal protein 1 [Source:HGNC Symbol;Acc:HGNC:957]	1.95503	1.00333e-16	5.89028	protein_coding
ENSG00000153064	BANK1	B-cell scaffold protein with ankyrin repeats 1 [Source:HGNC Symbol;Acc:HGNC:18233]	1.95436	7.48165e-06	2.62634	protein_coding
ENSG00000047457	CP	ceruloplasmin (ferroxidase) [Source:HGNC Symbol;Acc:HGNC:2295]	1.95281	0.000128358	5.57993	protein_coding
ENSG00000069424	KCNAB2	potassium channel voltage gated subfamily A regulatory beta subunit 2 [Source:HGNC Symbol;Acc:HGNC:6229]	1.95238	1.46473e-08	6.08484	protein_coding
ENSG00000117322	CR2	complement component (3d/Epstein Barr virus) receptor 2 [Source:HGNC Symbol;Acc:HGNC:2336]	1.95183	0.0079811	-0.936376	protein_coding
ENSG00000185966	LCE3E	late cornified envelope 3E [Source:HGNC Symbol;Acc:HGNC:29463]	1.95088	0.002014	4.248	protein_coding
ENSG00000173200	PARP15	poly (ADP-ribose) polymerase family member 15 [Source:HGNC Symbol;Acc:HGNC:26876]	1.95018	8.38385e-06	3.62335	protein_coding
ENSG00000174885	NLRP6	NLR family pyrin domain containing 6 [Source:HGNC Symbol;Acc:HGNC:22944]	1.95002	0.000278414	-0.051294	protein_coding
ENSG00000165071	TMEM71	transmembrane protein 71 [Source:HGNC Symbol;Acc:HGNC:26572]	1.94893	1.54054e-10	2.57964	protein_coding
ENSG00000178623	GPR35	G protein-coupled receptor 35 [Source:HGNC Symbol;Acc:HGNC:4492]	1.94636	8.71072e-06	1.18543	protein_coding
ENSG00000144959	NCEH1	neutral cholesterol ester hydrolase 1 [Source:HGNC Symbol;Acc:HGNC:29260]	1.94497	1.79429e-09	4.8355	protein_coding
ENSG00000183615	FAM167B	family with sequence similarity 167 member B [Source:HGNC Symbol;Acc:HGNC:28133]	1.94494	3.88368e-08	1.1901	protein_coding
ENSG00000123342	MMP19	matrix metallopeptidase 19 [Source:HGNC Symbol;Acc:HGNC:7165]	1.94479	5.09641e-10	4.56002	protein_coding
ENSG00000137571	SLCO5A1	solute carrier organic anion transporter family member 5A1 [Source:HGNC Symbol;Acc:HGNC:19046]	1.94433	0.000178116	0.223481	protein_coding
ENSG00000137868	STRA6	stimulated by retinoic acid 6 [Source:HGNC Symbol;Acc:HGNC:30650]	1.94432	0.000975913	0.673281	protein_coding
ENSG00000130508	PXDN	peroxidasin [Source:HGNC Symbol;Acc:HGNC:14966]	1.94273	1.26368e-08	6.35498	protein_coding
ENSG00000075218	GTSE1	G-2 and S-phase expressed 1 [Source:HGNC Symbol;Acc:HGNC:13698]	1.9426	3.64372e-08	2.67527	protein_coding
ENSG00000150867	PIP4K2A	phosphatidylinositol-5-phosphate 4-kinase type II alpha [Source:HGNC Symbol;Acc:HGNC:8997]	1.94236	3.82931e-13	6.02057	protein_coding
ENSG00000171509	RXFP1	relaxin/insulin-like family peptide receptor 1 [Source:HGNC Symbol;Acc:HGNC:19718]	1.94179	0.00133707	-0.602735	protein_coding
ENSG00000156113	KCNMA1	potassium channel calcium activated large conductance subfamily M alpha member 1 [Source:HGNC Symbol;Acc:HGNC:6284]	1.94135	2.64125e-08	4.28961	protein_coding
ENSG00000130589	HELZ2	helicase with zinc finger 2 transcriptional coactivator [Source:HGNC Symbol;Acc:HGNC:30021]	1.94081	2.69508e-11	5.81239	protein_coding
ENSG00000103426	CORO7-PAM16	CORO7-PAM16 readthrough [Source:HGNC Symbol;Acc:HGNC:44424]	1.94066	3.46222e-10	5.40825	protein_coding
ENSG00000019991	HGF	hepatocyte growth factor (hepapoietin A; scatter factor) [Source:HGNC Symbol;Acc:HGNC:4893]	1.93956	1.69039e-06	3.78468	protein_coding
ENSG00000118849	RARRES1	retinoic acid receptor responder (tazarotene induced) 1 [Source:HGNC Symbol;Acc:HGNC:9867]	1.93461	0.000847752	4.3574	protein_coding
ENSG00000118473	SGIP1	SH3-domain GRB2-like (endophilin) interacting protein 1 [Source:HGNC Symbol;Acc:HGNC:25412]	1.93333	2.82857e-07	2.63884	protein_coding
ENSG00000006025	OSBPL7	oxysterol binding protein-like 7 [Source:HGNC Symbol;Acc:HGNC:16387]	1.92815	7.57772e-07	2.60653	protein_coding
ENSG00000103449	SALL1	spalt-like transcription factor 1 [Source:HGNC Symbol;Acc:HGNC:10524]	1.92636	0.000579076	-0.150388	protein_coding
ENSG00000125384	PTGER2	prostaglandin E receptor 2 (subtype EP2) 53kDa [Source:HGNC Symbol;Acc:HGNC:9594]	1.92501	1.44855e-07	3.14463	protein_coding
ENSG00000116771	AGMAT	agmatine ureohydrolase (agmatinase) [Source:HGNC Symbol;Acc:HGNC:18407]	1.92452	4.3462e-07	1.02296	protein_coding
ENSG00000204632	HLA-G	major histocompatibility complex class I G [Source:HGNC Symbol;Acc:HGNC:4964]	1.92364	9.94511e-07	2.38863	protein_coding
ENSG00000105329	TGFB1	transforming growth factor beta 1 [Source:HGNC Symbol;Acc:HGNC:11766]	1.92281	9.2422e-13	6.41093	protein_coding
ENSG00000010295	IFFO1	intermediate filament family orphan 1 [Source:HGNC Symbol;Acc:HGNC:24970]	1.92265	4.14622e-08	4.6522	protein_coding
ENSG00000130270	ATP8B3	ATPase aminophospholipid transporter class I type 8B member 3 [Source:HGNC Symbol;Acc:HGNC:13535]	1.92259	1.40034e-06	0.78475	protein_coding
ENSG00000138180	CEP55	centrosomal protein 55kDa [Source:HGNC Symbol;Acc:HGNC:1161]	1.92145	1.17386e-08	3.68435	protein_coding
ENSG00000179921	GPBAR1	G protein-coupled bile acid receptor 1 [Source:HGNC Symbol;Acc:HGNC:19680]	1.9189	4.58883e-06	1.3635	protein_coding
ENSG00000058335	RASGRF1	Ras protein-specific guanine nucleotide-releasing factor 1 [Source:HGNC Symbol;Acc:HGNC:9875]	1.91685	1.32092e-06	0.207396	protein_coding
ENSG00000144136	SLC20A1	solute carrier family 20 (phosphate transporter) member 1 [Source:HGNC Symbol;Acc:HGNC:10946]	1.9163	3.10841e-09	5.89268	protein_coding
ENSG00000142089	IFITM3	interferon induced transmembrane protein 3 [Source:HGNC Symbol;Acc:HGNC:5414]	1.9158	2.61419e-16	8.68985	protein_coding
ENSG00000188707	ZBED6CL	ZBED6 C-terminal like [Source:HGNC Symbol;Acc:HGNC:21720]	1.9131	1.53628e-10	3.78058	protein_coding
ENSG00000141576	RNF157	ring finger protein 157 [Source:HGNC Symbol;Acc:HGNC:29402]	1.91257	7.99659e-08	2.58131	protein_coding
ENSG00000174718	KIAA1551	KIAA1551 [Source:HGNC Symbol;Acc:HGNC:25559]	1.90953	1.29869e-08	6.54655	protein_coding
ENSG00000197208	SLC22A4	solute carrier family 22 (organic cation/zwitterion transporter) member 4 [Source:HGNC Symbol;Acc:HGNC:10968]	1.90312	4.39664e-06	2.11583	protein_coding
ENSG00000204264	PSMB8	proteasome (prosome macropain) subunit beta type 8 [Source:HGNC Symbol;Acc:HGNC:9545]	1.90212	2.26224e-14	7.05915	protein_coding
ENSG00000110944	IL23A	interleukin 23 alpha subunit p19 [Source:HGNC Symbol;Acc:HGNC:15488]	1.90098	1.67779e-07	0.365758	protein_coding
ENSG00000156265	MAP3K7CL	MAP3K7 C-terminal like [Source:HGNC Symbol;Acc:HGNC:16457]	1.90081	2.6948e-08	3.75875	protein_coding
ENSG00000079215	SLC1A3	solute carrier family 1 (glial high affinity glutamate transporter) member 3 [Source:HGNC Symbol;Acc:HGNC:10941]	1.90037	1.92707e-09	5.36821	protein_coding
ENSG00000198846	TOX	thymocyte selection-associated high mobility group box [Source:HGNC Symbol;Acc:HGNC:18988]	1.8983	4.09986e-08	2.66523	protein_coding
ENSG00000104112	SCG3	secretogranin III [Source:HGNC Symbol;Acc:HGNC:13707]	1.89459	0.000962679	-0.155404	protein_coding
ENSG00000183748	NA	NA	1.89414	9.48148e-07	5.13527	NA
ENSG00000139278	GLIPR1	GLI pathogenesis-related 1 [Source:HGNC Symbol;Acc:HGNC:17001]	1.89332	3.78716e-12	5.1599	protein_coding
ENSG00000130635	COL5A1	collagen type V alpha 1 [Source:HGNC Symbol;Acc:HGNC:2209]	1.89268	8.5918e-06	8.15815	protein_coding
ENSG00000100292	HMOX1	heme oxygenase (decycling) 1 [Source:HGNC Symbol;Acc:HGNC:5013]	1.89254	1.71548e-06	7.2652	protein_coding
ENSG00000137752	CASP1	caspase 1 apoptosis-related cysteine peptidase [Source:HGNC Symbol;Acc:HGNC:1499]	1.89108	8.34837e-15	6.17315	protein_coding
ENSG00000117586	TNFSF4	tumor necrosis factor (ligand) superfamily member 4 [Source:HGNC Symbol;Acc:HGNC:11934]	1.88917	6.03824e-07	1.17567	protein_coding
ENSG00000123689	G0S2	G0/G1 switch 2 [Source:HGNC Symbol;Acc:HGNC:30229]	1.88622	0.000422349	5.95695	protein_coding
ENSG00000137801	THBS1	thrombospondin 1 [Source:HGNC Symbol;Acc:HGNC:11785]	1.88621	0.000235807	8.39259	protein_coding
ENSG00000101057	MYBL2	v-myb avian myeloblastosis viral oncogene homolog-like 2 [Source:HGNC Symbol;Acc:HGNC:7548]	1.88604	1.29921e-08	4.24039	protein_coding
ENSG00000102575	ACP5	acid phosphatase 5 tartrate resistant [Source:HGNC Symbol;Acc:HGNC:124]	1.88105	3.7772e-09	6.65341	protein_coding
ENSG00000133256	PDE6B	phosphodiesterase 6B cGMP-specific rod beta [Source:HGNC Symbol;Acc:HGNC:8786]	1.88045	2.31775e-08	1.40724	protein_coding
ENSG00000008513	ST3GAL1	ST3 beta-galactoside alpha-23-sialyltransferase 1 [Source:HGNC Symbol;Acc:HGNC:10862]	1.87807	1.67146e-09	6.37954	protein_coding
ENSG00000186088	GSAP	gamma-secretase activating protein [Source:HGNC Symbol;Acc:HGNC:28042]	1.87794	2.74228e-08	4.80896	protein_coding
ENSG00000111224	PARP11	poly (ADP-ribose) polymerase family member 11 [Source:HGNC Symbol;Acc:HGNC:1186]	1.87661	1.85275e-13	4.13149	protein_coding
ENSG00000126787	DLGAP5	discs large (Drosophila) homolog-associated protein 5 [Source:HGNC Symbol;Acc:HGNC:16864]	1.87604	2.38143e-07	3.40696	protein_coding
ENSG00000161653	NAGS	N-acetylglutamate synthase [Source:HGNC Symbol;Acc:HGNC:17996]	1.87594	3.37292e-07	2.13445	protein_coding
ENSG00000176170	SPHK1	sphingosine kinase 1 [Source:HGNC Symbol;Acc:HGNC:11240]	1.87578	7.80889e-08	5.41664	protein_coding
ENSG00000170801	HTRA3	HtrA serine peptidase 3 [Source:HGNC Symbol;Acc:HGNC:30406]	1.87084	1.6646e-06	5.6166	protein_coding
ENSG00000013810	TACC3	transforming acidic coiled-coil containing protein 3 [Source:HGNC Symbol;Acc:HGNC:11524]	1.86826	4.33814e-12	4.45538	protein_coding
ENSG00000081059	TCF7	transcription factor 7 (T-cell specific HMG-box) [Source:HGNC Symbol;Acc:HGNC:11639]	1.86446	7.0938e-06	4.86032	protein_coding
ENSG00000172716	SLFN11	schlafen family member 11 [Source:HGNC Symbol;Acc:HGNC:26633]	1.86422	1.27507e-14	5.59687	protein_coding
ENSG00000100285	NEFH	neurofilament heavy polypeptide [Source:HGNC Symbol;Acc:HGNC:7737]	1.86393	9.66797e-05	1.32953	protein_coding
ENSG00000148288	GBGT1	globoside alpha-13-N-acetylgalactosaminyltransferase 1 [Source:HGNC Symbol;Acc:HGNC:20460]	1.86278	4.36781e-09	1.38877	protein_coding
ENSG00000231925	TAPBP	TAP binding protein (tapasin) [Source:HGNC Symbol;Acc:HGNC:11566]	1.86271	1.25573e-11	7.84106	protein_coding
ENSG00000167261	DPEP2	dipeptidase 2 [Source:HGNC Symbol;Acc:HGNC:23028]	1.85898	1.10365e-07	2.15852	protein_coding
ENSG00000072694	FCGR2B	Fc fragment of IgG low affinity IIb receptor (CD32) [Source:HGNC Symbol;Acc:HGNC:3618]	1.85657	2.58643e-05	4.8418	protein_coding
ENSG00000125089	SH3TC1	SH3 domain and tetratricopeptide repeats 1 [Source:HGNC Symbol;Acc:HGNC:26009]	1.85638	1.11991e-09	4.67057	protein_coding
ENSG00000179528	LBX2	ladybird homeobox 2 [Source:HGNC Symbol;Acc:HGNC:15525]	1.85575	5.24329e-13	2.09627	protein_coding
ENSG00000156787	TBC1D31	TBC1 domain family member 31 [Source:HGNC Symbol;Acc:HGNC:30888]	1.85419	9.68372e-10	3.24211	protein_coding
ENSG00000213445	SIPA1	signal-induced proliferation-associated 1 [Source:HGNC Symbol;Acc:HGNC:10885]	1.8505	1.05506e-10	5.5463	protein_coding
ENSG00000185291	IL3RA	interleukin 3 receptor alpha (low affinity) [Source:HGNC Symbol;Acc:HGNC:6012]	1.84892	5.50907e-10	4.56497	protein_coding
ENSG00000082512	TRAF5	TNF receptor-associated factor 5 [Source:HGNC Symbol;Acc:HGNC:12035]	1.84737	4.26057e-09	4.71176	protein_coding
ENSG00000183570	PCBP3	poly(rC) binding protein 3 [Source:HGNC Symbol;Acc:HGNC:8651]	1.84363	7.31631e-11	1.86612	protein_coding
ENSG00000167680	SEMA6B	sema domain transmembrane domain (TM) and cytoplasmic domain (semaphorin) 6B [Source:HGNC Symbol;Acc:HGNC:10739]	1.84352	1.48899e-06	4.41761	protein_coding
ENSG00000116663	FBXO6	F-box protein 6 [Source:HGNC Symbol;Acc:HGNC:13585]	1.84252	1.88365e-11	4.87724	protein_coding
ENSG00000090376	IRAK3	interleukin-1 receptor-associated kinase 3 [Source:HGNC Symbol;Acc:HGNC:17020]	1.84234	5.81636e-13	5.2735	protein_coding
ENSG00000169679	BUB1	BUB1 mitotic checkpoint serine/threonine kinase [Source:HGNC Symbol;Acc:HGNC:1148]	1.84069	7.8442e-08	3.85879	protein_coding
ENSG00000146112	PPP1R18	protein phosphatase 1 regulatory subunit 18 [Source:HGNC Symbol;Acc:HGNC:29413]	1.83803	2.26387e-14	7.15092	protein_coding
ENSG00000127951	FGL2	fibrinogen-like 2 [Source:HGNC Symbol;Acc:HGNC:3696]	1.83785	1.64383e-09	8.26774	protein_coding
ENSG00000107201	DDX58	DEAD (Asp-Glu-Ala-Asp) box polypeptide 58 [Source:HGNC Symbol;Acc:HGNC:19102]	1.83646	8.03425e-10	5.73751	protein_coding
ENSG00000172123	SLFN12	schlafen family member 12 [Source:HGNC Symbol;Acc:HGNC:25500]	1.83559	3.12654e-12	3.08672	protein_coding
ENSG00000116793	PHTF1	putative homeodomain transcription factor 1 [Source:HGNC Symbol;Acc:HGNC:8939]	1.8348	9.72993e-15	3.54962	protein_coding
ENSG00000169436	COL22A1	collagen type XXII alpha 1 [Source:HGNC Symbol;Acc:HGNC:22989]	1.83168	0.000931284	0.470866	protein_coding
ENSG00000101986	ABCD1	ATP-binding cassette sub-family D (ALD) member 1 [Source:HGNC Symbol;Acc:HGNC:61]	1.83015	4.34265e-09	3.89912	protein_coding
ENSG00000246576	NA	NA	1.82997	9.46674e-07	0.709589	NA
ENSG00000152049	KCNE4	potassium channel voltage gated subfamily E regulatory beta subunit 4 [Source:HGNC Symbol;Acc:HGNC:6244]	1.8293	2.43394e-08	3.25999	protein_coding
ENSG00000196405	EVL	Enah/Vasp-like [Source:HGNC Symbol;Acc:HGNC:20234]	1.82881	1.09211e-11	6.47253	protein_coding
ENSG00000130830	MPP1	membrane protein palmitoylated 1 55kDa [Source:HGNC Symbol;Acc:HGNC:7219]	1.826	3.37775e-13	5.67161	protein_coding
ENSG00000157873	TNFRSF14	tumor necrosis factor receptor superfamily member 14 [Source:HGNC Symbol;Acc:HGNC:11912]	1.826	1.83801e-10	6.20153	protein_coding
ENSG00000175294	CATSPER1	cation channel sperm associated 1 [Source:HGNC Symbol;Acc:HGNC:17116]	1.82548	5.88211e-06	0.736642	protein_coding
ENSG00000186854	TRABD2A	TraB domain containing 2A [Source:HGNC Symbol;Acc:HGNC:27013]	1.8222	1.75236e-09	2.03402	protein_coding
ENSG00000170581	STAT2	signal transducer and activator of transcription 2 113kDa [Source:HGNC Symbol;Acc:HGNC:11363]	1.82148	5.10686e-09	7.24437	protein_coding
ENSG00000172575	RASGRP1	RAS guanyl releasing protein 1 (calcium and DAG-regulated) [Source:HGNC Symbol;Acc:HGNC:9878]	1.82109	4.71042e-10	5.38971	protein_coding
ENSG00000124479	NDP	Norrie disease (pseudoglioma) [Source:HGNC Symbol;Acc:HGNC:7678]	1.81403	0.000968936	0.469518	protein_coding
ENSG00000115009	CCL20	chemokine (C-C motif) ligand 20 [Source:HGNC Symbol;Acc:HGNC:10619]	1.81231	0.0168283	0.247347	protein_coding
ENSG00000081320	STK17B	serine/threonine kinase 17b [Source:HGNC Symbol;Acc:HGNC:11396]	1.81019	5.89622e-12	6.8509	protein_coding
ENSG00000104081	BMF	Bcl2 modifying factor [Source:HGNC Symbol;Acc:HGNC:24132]	1.80504	2.04248e-10	4.77933	protein_coding
ENSG00000163359	COL6A3	collagen type VI alpha 3 [Source:HGNC Symbol;Acc:HGNC:2213]	1.80485	1.51779e-07	9.55557	protein_coding
ENSG00000158717	RNF166	ring finger protein 166 [Source:HGNC Symbol;Acc:HGNC:28856]	1.80456	1.94142e-09	4.69533	protein_coding
ENSG00000161640	SIGLEC11	sialic acid binding Ig-like lectin 11 [Source:HGNC Symbol;Acc:HGNC:15622]	1.80385	0.00640377	-0.668303	protein_coding
ENSG00000019186	CYP24A1	cytochrome P450 family 24 subfamily A polypeptide 1 [Source:HGNC Symbol;Acc:HGNC:2602]	1.80162	0.00670538	1.98606	protein_coding
ENSG00000183023	SLC8A1	solute carrier family 8 (sodium/calcium exchanger) member 1 [Source:HGNC Symbol;Acc:HGNC:11068]	1.8015	3.31856e-07	5.21124	protein_coding
ENSG00000253276	CCDC71L	coiled-coil domain containing 71-like [Source:HGNC Symbol;Acc:HGNC:26685]	1.79828	1.5536e-09	4.91935	protein_coding
ENSG00000145700	ANKRD31	ankyrin repeat domain 31 [Source:HGNC Symbol;Acc:HGNC:26853]	1.79367	0.000515544	0.227529	protein_coding
ENSG00000138134	STAMBPL1	STAM binding protein-like 1 [Source:HGNC Symbol;Acc:HGNC:24105]	1.79174	8.91912e-10	3.45659	protein_coding
ENSG00000176907	C8orf4	chromosome 8 open reading frame 4 [Source:HGNC Symbol;Acc:HGNC:1357]	1.79059	1.8093e-07	4.07324	protein_coding
ENSG00000139970	RTN1	reticulon 1 [Source:HGNC Symbol;Acc:HGNC:10467]	1.78817	2.3139e-05	3.68728	protein_coding
ENSG00000157227	MMP14	matrix metallopeptidase 14 (membrane-inserted) [Source:HGNC Symbol;Acc:HGNC:7160]	1.78235	2.11307e-08	8.88904	protein_coding
ENSG00000148908	RGS10	regulator of G-protein signaling 10 [Source:HGNC Symbol;Acc:HGNC:9992]	1.78115	6.49008e-12	5.3571	protein_coding
ENSG00000168487	BMP1	bone morphogenetic protein 1 [Source:HGNC Symbol;Acc:HGNC:1067]	1.78094	1.75153e-10	5.67794	protein_coding
ENSG00000124508	BTN2A2	butyrophilin subfamily 2 member A2 [Source:HGNC Symbol;Acc:HGNC:1137]	1.78064	3.69982e-11	4.78511	protein_coding
ENSG00000087245	MMP2	matrix metallopeptidase 2 (gelatinase A 72kDa gelatinase 72kDa type IV collagenase) [Source:HGNC Symbol;Acc:HGNC:7166]	1.78038	2.34126e-06	10.0584	protein_coding
ENSG00000197142	ACSL5	acyl-CoA synthetase long-chain family member 5 [Source:HGNC Symbol;Acc:HGNC:16526]	1.78023	5.66723e-08	5.54904	protein_coding
ENSG00000178927	C17orf62	chromosome 17 open reading frame 62 [Source:HGNC Symbol;Acc:HGNC:28672]	1.77978	5.23417e-15	6.29023	protein_coding
ENSG00000065911	MTHFD2	methylenetetrahydrofolate dehydrogenase (NADP+ dependent) 2 methenyltetrahydrofolate cyclohydrolase [Source:HGNC Symbol;Acc:HGNC:7434]	1.77897	1.12515e-10	6.2306	protein_coding
ENSG00000119699	TGFB3	transforming growth factor beta 3 [Source:HGNC Symbol;Acc:HGNC:11769]	1.77738	2.49179e-07	5.04922	protein_coding
ENSG00000090924	PLEKHG2	pleckstrin homology domain containing family G (with RhoGef domain) member 2 [Source:HGNC Symbol;Acc:HGNC:29515]	1.7764	4.79049e-07	5.18988	protein_coding
ENSG00000157827	FMNL2	formin-like 2 [Source:HGNC Symbol;Acc:HGNC:18267]	1.77463	1.17564e-09	6.24873	protein_coding
ENSG00000196843	ARID5A	AT rich interactive domain 5A (MRF1-like) [Source:HGNC Symbol;Acc:HGNC:17361]	1.77405	1.46544e-07	5.65849	protein_coding
ENSG00000093134	VNN3	vanin 3 [Source:HGNC Symbol;Acc:HGNC:16431]	1.77015	0.00484532	-0.406087	protein_coding
ENSG00000118193	KIF14	kinesin family member 14 [Source:HGNC Symbol;Acc:HGNC:19181]	1.7691	3.67151e-06	2.6397	protein_coding
ENSG00000171724	VAT1L	vesicle amine transport 1-like [Source:HGNC Symbol;Acc:HGNC:29315]	1.76843	0.00751414	-0.115613	protein_coding
ENSG00000144843	ADPRH	ADP-ribosylarginine hydrolase [Source:HGNC Symbol;Acc:HGNC:269]	1.76808	4.84068e-14	4.23508	protein_coding
ENSG00000196511	TPK1	thiamin pyrophosphokinase 1 [Source:HGNC Symbol;Acc:HGNC:17358]	1.76791	3.92203e-09	2.84772	protein_coding
ENSG00000132357	CARD6	caspase recruitment domain family member 6 [Source:HGNC Symbol;Acc:HGNC:16394]	1.76691	6.53708e-13	4.38522	protein_coding
ENSG00000196954	CASP4	caspase 4 apoptosis-related cysteine peptidase [Source:HGNC Symbol;Acc:HGNC:1505]	1.7654	1.81022e-18	7.02642	protein_coding
ENSG00000179750	APOBEC3B	apolipoprotein B mRNA editing enzyme catalytic polypeptide-like 3B [Source:HGNC Symbol;Acc:HGNC:17352]	1.76226	0.000178831	2.13123	protein_coding
ENSG00000204291	COL15A1	collagen type XV alpha 1 [Source:HGNC Symbol;Acc:HGNC:2192]	1.75809	3.20135e-09	8.0775	protein_coding
ENSG00000166741	NNMT	nicotinamide N-methyltransferase [Source:HGNC Symbol;Acc:HGNC:7861]	1.75602	3.71569e-06	6.93587	protein_coding
ENSG00000184979	USP18	ubiquitin specific peptidase 18 [Source:HGNC Symbol;Acc:HGNC:12616]	1.75456	7.45701e-06	3.34229	protein_coding
ENSG00000125454	SLC25A19	solute carrier family 25 (mitochondrial thiamine pyrophosphate carrier) member 19 [Source:HGNC Symbol;Acc:HGNC:14409]	1.75374	5.71615e-09	3.68525	protein_coding
ENSG00000138778	CENPE	centromere protein E 312kDa [Source:HGNC Symbol;Acc:HGNC:1856]	1.75175	1.29358e-05	3.30144	protein_coding
ENSG00000165025	SYK	spleen tyrosine kinase [Source:HGNC Symbol;Acc:HGNC:11491]	1.75047	2.01732e-10	6.38966	protein_coding
ENSG00000108771	DHX58	DEXH (Asp-Glu-X-His) box polypeptide 58 [Source:HGNC Symbol;Acc:HGNC:29517]	1.74864	1.23759e-10	4.42537	protein_coding
ENSG00000196805	SPRR2B	small proline-rich protein 2B [Source:HGNC Symbol;Acc:HGNC:11262]	1.74861	0.0022987	5.47996	protein_coding
ENSG00000100918	REC8	REC8 meiotic recombination protein [Source:HGNC Symbol;Acc:HGNC:16879]	1.74723	5.53508e-06	2.77111	protein_coding
ENSG00000153292	GPR110	G protein-coupled receptor 110 [Source:HGNC Symbol;Acc:HGNC:18990]	1.74705	0.0232807	-0.55329	protein_coding
ENSG00000087303	NID2	nidogen 2 (osteonidogen) [Source:HGNC Symbol;Acc:HGNC:13389]	1.74674	5.0308e-07	5.12809	protein_coding
ENSG00000128805	ARHGAP22	Rho GTPase activating protein 22 [Source:HGNC Symbol;Acc:HGNC:30320]	1.74345	8.93755e-11	2.57234	protein_coding
ENSG00000105339	DENND3	DENN/MADD domain containing 3 [Source:HGNC Symbol;Acc:HGNC:29134]	1.7418	1.10362e-07	5.21178	protein_coding
ENSG00000025434	NR1H3	nuclear receptor subfamily 1 group H member 3 [Source:HGNC Symbol;Acc:HGNC:7966]	1.74139	6.68674e-06	5.53874	protein_coding
ENSG00000198885	ITPRIPL1	inositol 145-trisphosphate receptor interacting protein-like 1 [Source:HGNC Symbol;Acc:HGNC:29371]	1.74106	2.3033e-07	1.9135	protein_coding
ENSG00000125354	2016-09-06	septin 6 [Source:HGNC Symbol;Acc:HGNC:15848]	1.73888	3.7185e-09	6.26687	protein_coding
ENSG00000146859	TMEM140	transmembrane protein 140 [Source:HGNC Symbol;Acc:HGNC:21870]	1.73769	5.26844e-11	3.6636	protein_coding
ENSG00000144648	ACKR2	atypical chemokine receptor 2 [Source:HGNC Symbol;Acc:HGNC:1565]	1.73747	1.05526e-07	2.34077	protein_coding
ENSG00000120586	NA	NA	1.73531	4.262e-06	4.93039	NA
ENSG00000257092	NA	NA	1.73353	1.19892e-05	1.44336	NA
ENSG00000213949	ITGA1	integrin alpha 1 [Source:HGNC Symbol;Acc:HGNC:6134]	1.7334	3.22617e-10	6.10251	protein_coding
ENSG00000084070	SMAP2	small ArfGAP2 [Source:HGNC Symbol;Acc:HGNC:25082]	1.73214	6.39381e-14	6.90933	protein_coding
ENSG00000010327	STAB1	stabilin 1 [Source:HGNC Symbol;Acc:HGNC:18628]	1.73101	2.40098e-06	6.36465	protein_coding
ENSG00000106683	LIMK1	LIM domain kinase 1 [Source:HGNC Symbol;Acc:HGNC:6613]	1.72929	8.03518e-13	6.04671	protein_coding
ENSG00000132334	PTPRE	protein tyrosine phosphatase receptor type E [Source:HGNC Symbol;Acc:HGNC:9669]	1.72878	4.32861e-12	6.33868	protein_coding
ENSG00000137767	SQRDL	sulfide quinone reductase-like (yeast) [Source:HGNC Symbol;Acc:HGNC:20390]	1.72706	2.12021e-12	7.16943	protein_coding
ENSG00000213809	KLRK1	killer cell lectin-like receptor subfamily K member 1 [Source:HGNC Symbol;Acc:HGNC:18788]	1.72682	0.000306314	0.0520269	protein_coding
ENSG00000105963	ADAP1	ArfGAP with dual PH domains 1 [Source:HGNC Symbol;Acc:HGNC:16486]	1.72666	1.36394e-07	1.47499	protein_coding
ENSG00000080986	NDC80	NDC80 kinetochore complex component [Source:HGNC Symbol;Acc:HGNC:16909]	1.72427	2.80341e-09	3.20749	protein_coding
ENSG00000182179	UBA7	ubiquitin-like modifier activating enzyme 7 [Source:HGNC Symbol;Acc:HGNC:12471]	1.7213	1.78616e-09	5.68616	protein_coding
ENSG00000136295	TTYH3	tweety family member 3 [Source:HGNC Symbol;Acc:HGNC:22222]	1.72066	3.75126e-11	6.80836	protein_coding
ENSG00000167550	RHEBL1	Ras homolog enriched in brain like 1 [Source:HGNC Symbol;Acc:HGNC:21166]	1.71963	7.7014e-06	1.62582	protein_coding
ENSG00000003400	CASP10	caspase 10 apoptosis-related cysteine peptidase [Source:HGNC Symbol;Acc:HGNC:1500]	1.71929	4.19571e-11	4.8722	protein_coding
ENSG00000154839	SKA1	spindle and kinetochore associated complex subunit 1 [Source:HGNC Symbol;Acc:HGNC:28109]	1.71883	2.2835e-06	2.21256	protein_coding
ENSG00000196460	RFX8	RFX family member 8 lacking RFX DNA binding domain [Source:HGNC Symbol;Acc:HGNC:37253]	1.7183	5.65275e-05	1.07662	protein_coding
ENSG00000136205	TNS3	tensin 3 [Source:HGNC Symbol;Acc:HGNC:21616]	1.71617	1.29185e-08	7.3309	protein_coding
ENSG00000064012	CASP8	caspase 8 apoptosis-related cysteine peptidase [Source:HGNC Symbol;Acc:HGNC:1509]	1.71612	2.10499e-10	5.24948	protein_coding
ENSG00000205056			1.71513	0.00164943	-0.536906	lincRNA
ENSG00000012223	LTF	lactotransferrin [Source:HGNC Symbol;Acc:HGNC:6720]	1.71494	0.0326532	4.75722	protein_coding
ENSG00000139618	BRCA2	breast cancer 2 early onset [Source:HGNC Symbol;Acc:HGNC:1101]	1.71456	6.02703e-06	3.20584	protein_coding
ENSG00000233488	NA	NA	1.71237	1.91737e-05	-0.29275	NA
ENSG00000029534	ANK1	ankyrin 1 erythrocytic [Source:HGNC Symbol;Acc:HGNC:492]	1.71097	2.60958e-06	1.65507	protein_coding
ENSG00000111860	CEP85L	centrosomal protein 85kDa-like [Source:HGNC Symbol;Acc:HGNC:21638]	1.71052	3.74014e-08	3.72444	protein_coding
ENSG00000117280	RAB29	RAB29 member RAS oncogene family [Source:HGNC Symbol;Acc:HGNC:9789]	1.71042	1.46291e-11	5.22798	protein_coding
ENSG00000152689	RASGRP3	RAS guanyl releasing protein 3 (calcium and DAG-regulated) [Source:HGNC Symbol;Acc:HGNC:14545]	1.70918	6.79609e-12	4.10354	protein_coding
ENSG00000105609	LILRB5	leukocyte immunoglobulin-like receptor subfamily B (with TM and ITIM domains) member 5 [Source:HGNC Symbol;Acc:HGNC:6609]	1.706	7.64933e-05	4.33719	protein_coding
ENSG00000145779	TNFAIP8	tumor necrosis factor alpha-induced protein 8 [Source:HGNC Symbol;Acc:HGNC:17260]	1.70598	7.93957e-12	6.17913	protein_coding
ENSG00000105989	WNT2	wingless-type MMTV integration site family member 2 [Source:HGNC Symbol;Acc:HGNC:12780]	1.70577	0.00903644	1.90966	protein_coding
ENSG00000146072	TNFRSF21	tumor necrosis factor receptor superfamily member 21 [Source:HGNC Symbol;Acc:HGNC:13469]	1.69918	9.58046e-08	5.40657	protein_coding
ENSG00000130052	STARD8	StAR-related lipid transfer (START) domain containing 8 [Source:HGNC Symbol;Acc:HGNC:19161]	1.69894	5.20029e-11	4.15659	protein_coding
ENSG00000101577	LPIN2	lipin 2 [Source:HGNC Symbol;Acc:HGNC:14450]	1.69716	3.21848e-11	5.83573	protein_coding
ENSG00000095370	SH2D3C	SH2 domain containing 3C [Source:HGNC Symbol;Acc:HGNC:16884]	1.69627	1.50425e-10	4.55371	protein_coding
ENSG00000169474	SPRR1A	small proline-rich protein 1A [Source:HGNC Symbol;Acc:HGNC:11259]	1.69414	0.00258039	6.49169	protein_coding
ENSG00000172349	IL16	interleukin 16 [Source:HGNC Symbol;Acc:HGNC:5980]	1.6926	4.96152e-08	5.8248	protein_coding
ENSG00000130489	SCO2	SCO2 cytochrome c oxidase assembly protein [Source:HGNC Symbol;Acc:HGNC:10604]	1.69203	1.36738e-06	5.60033	protein_coding
ENSG00000143466	NA	NA	1.69198	2.85665e-10	4.80505	NA
ENSG00000115602	IL1RL1	interleukin 1 receptor-like 1 [Source:HGNC Symbol;Acc:HGNC:5998]	1.69071	0.000572259	2.90511	protein_coding
ENSG00000117281	CD160	CD160 molecule [Source:HGNC Symbol;Acc:HGNC:17013]	1.69033	4.16164e-05	0.680266	protein_coding
ENSG00000114251	WNT5A	wingless-type MMTV integration site family member 5A [Source:HGNC Symbol;Acc:HGNC:12784]	1.69017	0.000226269	4.75372	protein_coding
ENSG00000167604	NFKBID	nuclear factor of kappa light polypeptide gene enhancer in B-cells inhibitor delta [Source:HGNC Symbol;Acc:HGNC:15671]	1.68264	3.59091e-06	2.79654	protein_coding
ENSG00000166128	RAB8B	RAB8B member RAS oncogene family [Source:HGNC Symbol;Acc:HGNC:30273]	1.68185	2.69338e-12	6.37579	protein_coding
ENSG00000179674	ARL14	ADP-ribosylation factor-like 14 [Source:HGNC Symbol;Acc:HGNC:22974]	1.68077	0.0131836	-0.685687	protein_coding
ENSG00000177706	FAM20C	family with sequence similarity 20 member C [Source:HGNC Symbol;Acc:HGNC:22140]	1.68054	8.84713e-10	5.57624	protein_coding
ENSG00000165682	CLEC1B	C-type lectin domain family 1 member B [Source:HGNC Symbol;Acc:HGNC:24356]	1.68021	1.36806e-05	-0.641512	protein_coding
ENSG00000161955	TNFSF13	tumor necrosis factor (ligand) superfamily member 13 [Source:HGNC Symbol;Acc:HGNC:11928]	1.67811	1.41532e-07	3.00873	protein_coding
ENSG00000110076	NRXN2	neurexin 2 [Source:HGNC Symbol;Acc:HGNC:8009]	1.67423	1.98132e-08	2.11513	protein_coding
ENSG00000196358	NTNG2	netrin G2 [Source:HGNC Symbol;Acc:HGNC:14288]	1.67391	3.16518e-09	1.05965	protein_coding
ENSG00000133216	EPHB2	EPH receptor B2 [Source:HGNC Symbol;Acc:HGNC:3393]	1.67329	2.22299e-06	3.08041	protein_coding
ENSG00000112242	E2F3	E2F transcription factor 3 [Source:HGNC Symbol;Acc:HGNC:3115]	1.67299	4.44749e-13	4.57965	protein_coding
ENSG00000099953	MMP11	matrix metallopeptidase 11 (stromelysin 3) [Source:HGNC Symbol;Acc:HGNC:7157]	1.67268	0.0054866	2.92203	protein_coding
ENSG00000147251	DOCK11	dedicator of cytokinesis 11 [Source:HGNC Symbol;Acc:HGNC:23483]	1.67181	1.50887e-08	5.56067	protein_coding
ENSG00000179361	ARID3B	AT rich interactive domain 3B (BRIGHT-like) [Source:HGNC Symbol;Acc:HGNC:14350]	1.6718	6.51251e-06	3.48693	protein_coding
ENSG00000132514	CLEC10A	C-type lectin domain family 10 member A [Source:HGNC Symbol;Acc:HGNC:16916]	1.66763	0.000384837	4.98346	protein_coding
ENSG00000103642	LACTB	lactamase beta [Source:HGNC Symbol;Acc:HGNC:16468]	1.66746	2.59455e-13	5.34616	protein_coding
ENSG00000129667	RHBDF2	rhomboid 5 homolog 2 (Drosophila) [Source:HGNC Symbol;Acc:HGNC:20788]	1.66711	2.47723e-09	5.87323	protein_coding
ENSG00000161638	ITGA5	integrin alpha 5 (fibronectin receptor alpha polypeptide) [Source:HGNC Symbol;Acc:HGNC:6141]	1.6669	1.33742e-09	7.10804	protein_coding
ENSG00000160318	CLDND2	claudin domain containing 2 [Source:HGNC Symbol;Acc:HGNC:28511]	1.66454	0.000892106	0.0159137	protein_coding
ENSG00000077238	IL4R	interleukin 4 receptor [Source:HGNC Symbol;Acc:HGNC:6015]	1.66399	1.47392e-11	6.81031	protein_coding
ENSG00000175592	FOSL1	FOS-like antigen 1 [Source:HGNC Symbol;Acc:HGNC:13718]	1.66335	0.0116082	3.59348	protein_coding
ENSG00000172936	MYD88	myeloid differentiation primary response 88 [Source:HGNC Symbol;Acc:HGNC:7562]	1.66222	1.7663e-15	7.09742	protein_coding
ENSG00000162490	DRAXIN	dorsal inhibitory axon guidance protein [Source:HGNC Symbol;Acc:HGNC:25054]	1.66059	0.000629147	1.08948	protein_coding
ENSG00000145428	RNF175	ring finger protein 175 [Source:HGNC Symbol;Acc:HGNC:27735]	1.66012	7.47917e-08	1.0325	protein_coding
ENSG00000142102	ATHL1	ATH1 acid trehalase-like 1 (yeast) [Source:HGNC Symbol;Acc:HGNC:26210]	1.65978	0.00154049	4.6094	protein_coding
ENSG00000165685	TMEM52B	transmembrane protein 52B [Source:HGNC Symbol;Acc:HGNC:26438]	1.65902	0.00686728	-1.0605	protein_coding
ENSG00000213928	IRF9	interferon regulatory factor 9 [Source:HGNC Symbol;Acc:HGNC:6131]	1.65871	1.90066e-15	6.25686	protein_coding
ENSG00000170915	PAQR8	progestin and adipoQ receptor family member VIII [Source:HGNC Symbol;Acc:HGNC:15708]	1.65804	2.38321e-08	4.03461	protein_coding
ENSG00000181908			1.65783	5.35999e-05	-0.839758	lincRNA
ENSG00000250797	NA	NA	1.65745	3.23534e-05	0.923604	NA
ENSG00000151702	FLI1	Fli-1 proto-oncogene ETS transcription factor [Source:HGNC Symbol;Acc:HGNC:3749]	1.65165	3.2142e-11	5.70887	protein_coding
ENSG00000135898	GPR55	G protein-coupled receptor 55 [Source:HGNC Symbol;Acc:HGNC:4511]	1.65145	8.12858e-05	0.874648	protein_coding
ENSG00000171115	GIMAP8	GTPase IMAP family member 8 [Source:HGNC Symbol;Acc:HGNC:21792]	1.65141	9.43391e-08	5.52005	protein_coding
ENSG00000229644	NAMPTP1	nicotinamide phosphoribosyltransferase pseudogene 1 [Source:HGNC Symbol;Acc:HGNC:17633]	1.64916	0.000101092	4.57571	processed_pseudogene
ENSG00000160013	PTGIR	prostaglandin I2 (prostacyclin) receptor (IP) [Source:HGNC Symbol;Acc:HGNC:9602]	1.64811	3.69932e-08	2.87301	protein_coding
ENSG00000206561	COLQ	collagen-like tail subunit (single strand of homotrimer) of asymmetric acetylcholinesterase [Source:HGNC Symbol;Acc:HGNC:2226]	1.64784	2.07078e-07	1.62982	protein_coding
ENSG00000166825	ANPEP	alanyl (membrane) aminopeptidase [Source:HGNC Symbol;Acc:HGNC:500]	1.64754	2.11182e-08	6.79371	protein_coding
ENSG00000072401	UBE2D1	ubiquitin-conjugating enzyme E2D 1 [Source:HGNC Symbol;Acc:HGNC:12474]	1.64743	4.40332e-13	4.98539	protein_coding
ENSG00000142634	EFHD2	EF-hand domain family member D2 [Source:HGNC Symbol;Acc:HGNC:28670]	1.6473	8.75914e-13	6.98886	protein_coding
ENSG00000007908	SELE	selectin E [Source:HGNC Symbol;Acc:HGNC:10718]	1.64499	0.0131291	3.96527	protein_coding
ENSG00000204282	TNRC6C-AS1	TNRC6C antisense RNA 1 [Source:HGNC Symbol;Acc:HGNC:44360]	1.64461	5.21122e-05	2.26408	processed_transcript
ENSG00000163535	SGOL2	shugoshin-like 2 (S. pombe) [Source:HGNC Symbol;Acc:HGNC:30812]	1.64459	3.23295e-06	2.91687	protein_coding
ENSG00000015133	CCDC88C	coiled-coil domain containing 88C [Source:HGNC Symbol;Acc:HGNC:19967]	1.64387	1.22659e-06	5.4175	protein_coding
ENSG00000141298	SSH2	slingshot protein phosphatase 2 [Source:HGNC Symbol;Acc:HGNC:30580]	1.64187	6.87205e-09	5.71355	protein_coding
ENSG00000150977	RILPL2	Rab interacting lysosomal protein-like 2 [Source:HGNC Symbol;Acc:HGNC:28787]	1.6415	3.21848e-11	4.89328	protein_coding
ENSG00000068489	PRR11	proline rich 11 [Source:HGNC Symbol;Acc:HGNC:25619]	1.64137	0.0001235	2.80097	protein_coding
ENSG00000164047	CAMP	cathelicidin antimicrobial peptide [Source:HGNC Symbol;Acc:HGNC:1472]	1.64035	0.0282665	-0.707256	protein_coding
ENSG00000164932	CTHRC1	collagen triple helix repeat containing 1 [Source:HGNC Symbol;Acc:HGNC:18831]	1.63919	1.98559e-05	6.00371	protein_coding
ENSG00000189377	CXCL17	chemokine (C-X-C motif) ligand 17 [Source:HGNC Symbol;Acc:HGNC:19232]	1.63714	0.0115695	0.411742	protein_coding
ENSG00000235531			1.63583	2.87319e-10	2.18914	antisense
ENSG00000169258	GPRIN1	G protein regulated inducer of neurite outgrowth 1 [Source:HGNC Symbol;Acc:HGNC:24835]	1.62736	4.11321e-06	2.36423	protein_coding
ENSG00000105464	GRIN2D	glutamate receptor ionotropic N-methyl D-aspartate 2D [Source:HGNC Symbol;Acc:HGNC:4588]	1.62702	2.12021e-07	1.44721	protein_coding
ENSG00000078725	BRINP1	bone morphogenetic protein/retinoic acid inducible neural-specific 1 [Source:HGNC Symbol;Acc:HGNC:2687]	1.62383	0.0303929	0.0414718	protein_coding
ENSG00000004399	PLXND1	plexin D1 [Source:HGNC Symbol;Acc:HGNC:9107]	1.62353	8.37136e-08	7.2402	protein_coding
ENSG00000067066	SP100	SP100 nuclear antigen [Source:HGNC Symbol;Acc:HGNC:11206]	1.62296	1.36131e-11	6.80301	protein_coding
ENSG00000149633	KIAA1755	KIAA1755 [Source:HGNC Symbol;Acc:HGNC:29372]	1.61962	3.2234e-05	1.83051	protein_coding
ENSG00000175471	MCTP1	multiple C2 domains transmembrane 1 [Source:HGNC Symbol;Acc:HGNC:26183]	1.61902	6.47774e-12	5.29111	protein_coding
ENSG00000099331	MYO9B	myosin IXB [Source:HGNC Symbol;Acc:HGNC:7609]	1.61809	8.30889e-07	6.86184	protein_coding
ENSG00000110057	UNC93B1	unc-93 homolog B1 (C. elegans) [Source:HGNC Symbol;Acc:HGNC:13481]	1.61755	1.17415e-10	5.31204	protein_coding
ENSG00000183153	GJD3	gap junction protein delta 3 31.9kDa [Source:HGNC Symbol;Acc:HGNC:19147]	1.61743	6.24755e-09	2.0715	protein_coding
ENSG00000153551	CMTM7	CKLF-like MARVEL transmembrane domain containing 7 [Source:HGNC Symbol;Acc:HGNC:19178]	1.61652	4.56022e-10	4.47599	protein_coding
ENSG00000130813	C19orf66	chromosome 19 open reading frame 66 [Source:HGNC Symbol;Acc:HGNC:25649]	1.61602	5.02329e-13	4.6635	protein_coding
ENSG00000166851	PLK1	polo-like kinase 1 [Source:HGNC Symbol;Acc:HGNC:9077]	1.61565	1.4657e-08	3.66372	protein_coding
ENSG00000139410	SDSL	serine dehydratase-like [Source:HGNC Symbol;Acc:HGNC:30404]	1.6152	0.000204174	2.5919	protein_coding
ENSG00000115604	IL18R1	interleukin 18 receptor 1 [Source:HGNC Symbol;Acc:HGNC:5988]	1.61448	9.74252e-09	3.59832	protein_coding
ENSG00000170802	FOXN2	forkhead box N2 [Source:HGNC Symbol;Acc:HGNC:5281]	1.61402	9.88683e-11	5.25798	protein_coding
ENSG00000173578	XCR1	chemokine (C motif) receptor 1 [Source:HGNC Symbol;Acc:HGNC:1625]	1.61277	4.62425e-06	4.0223	protein_coding
ENSG00000205268	PDE7A	phosphodiesterase 7A [Source:HGNC Symbol;Acc:HGNC:8791]	1.6116	1.96248e-11	5.03028	protein_coding
ENSG00000106991	ENG	endoglin [Source:HGNC Symbol;Acc:HGNC:3349]	1.61156	3.09305e-12	6.93127	protein_coding
ENSG00000160999	SH2B2	SH2B adaptor protein 2 [Source:HGNC Symbol;Acc:HGNC:17381]	1.60691	6.50783e-08	1.69699	protein_coding
ENSG00000166130	IKBIP	IKBKB interacting protein [Source:HGNC Symbol;Acc:HGNC:26430]	1.60556	7.57012e-10	4.28559	protein_coding
ENSG00000158985	CDC42SE2	CDC42 small effector 2 [Source:HGNC Symbol;Acc:HGNC:18547]	1.60546	1.32662e-12	7.01703	protein_coding
ENSG00000112343	TRIM38	tripartite motif containing 38 [Source:HGNC Symbol;Acc:HGNC:10059]	1.60543	3.62751e-13	5.38967	protein_coding
ENSG00000154096	THY1	Thy-1 cell surface antigen [Source:HGNC Symbol;Acc:HGNC:11801]	1.60404	4.47288e-05	7.34468	protein_coding
ENSG00000171241	SHCBP1	SHC SH2-domain binding protein 1 [Source:HGNC Symbol;Acc:HGNC:29547]	1.60376	2.53637e-07	3.46049	protein_coding
ENSG00000185669	SNAI3	snail family zinc finger 3 [Source:HGNC Symbol;Acc:HGNC:18411]	1.6033	2.34037e-05	-0.214468	protein_coding
ENSG00000153395	LPCAT1	lysophosphatidylcholine acyltransferase 1 [Source:HGNC Symbol;Acc:HGNC:25718]	1.60279	6.58417e-12	5.62564	protein_coding
ENSG00000162639	HENMT1	HEN1 methyltransferase homolog 1 (Arabidopsis) [Source:HGNC Symbol;Acc:HGNC:26400]	1.6017	2.54256e-11	3.41728	protein_coding
ENSG00000146555	SDK1	sidekick cell adhesion molecule 1 [Source:HGNC Symbol;Acc:HGNC:19307]	1.60033	3.51684e-09	4.75916	protein_coding
ENSG00000118946	PCDH17	protocadherin 17 [Source:HGNC Symbol;Acc:HGNC:14267]	1.60023	4.17564e-05	2.39063	protein_coding
ENSG00000139192	TAPBPL	TAP binding protein-like [Source:HGNC Symbol;Acc:HGNC:30683]	1.60008	1.04693e-09	5.38084	protein_coding
ENSG00000138835	RGS3	regulator of G-protein signaling 3 [Source:HGNC Symbol;Acc:HGNC:9999]	1.59829	2.08925e-13	5.5584	protein_coding
ENSG00000143344	RGL1	ral guanine nucleotide dissociation stimulator-like 1 [Source:HGNC Symbol;Acc:HGNC:30281]	1.59714	3.85332e-11	6.19249	protein_coding
ENSG00000177885	GRB2	growth factor receptor-bound protein 2 [Source:HGNC Symbol;Acc:HGNC:4566]	1.59689	4.83749e-14	7.10019	protein_coding
ENSG00000111817	DSE	dermatan sulfate epimerase [Source:HGNC Symbol;Acc:HGNC:21144]	1.5951	1.442e-11	6.71602	protein_coding
ENSG00000146410	MTFR2	mitochondrial fission regulator 2 [Source:HGNC Symbol;Acc:HGNC:21115]	1.59424	7.46664e-07	1.63363	protein_coding
ENSG00000214872	SMTNL1	smoothelin-like 1 [Source:HGNC Symbol;Acc:HGNC:32394]	1.59364	0.0039009	0.12212	protein_coding
ENSG00000204110			1.59263	0.00479166	-0.215717	lincRNA
ENSG00000105711	SCN1B	sodium channel voltage gated type I beta subunit [Source:HGNC Symbol;Acc:HGNC:10586]	1.59222	3.2549e-09	3.06301	protein_coding
ENSG00000143390	RFX5	regulatory factor X 5 (influences HLA class II expression) [Source:HGNC Symbol;Acc:HGNC:9986]	1.59093	6.70282e-15	5.72944	protein_coding
ENSG00000211448	DIO2	deiodinase iodothyronine type II [Source:HGNC Symbol;Acc:HGNC:2884]	1.59076	0.000235486	6.73574	protein_coding
ENSG00000065615	CYB5R4	cytochrome b5 reductase 4 [Source:HGNC Symbol;Acc:HGNC:20147]	1.58848	1.58755e-12	5.19328	protein_coding
ENSG00000244509	APOBEC3C	apolipoprotein B mRNA editing enzyme catalytic polypeptide-like 3C [Source:HGNC Symbol;Acc:HGNC:17353]	1.58716	8.26726e-10	4.84073	protein_coding
ENSG00000120949	TNFRSF8	tumor necrosis factor receptor superfamily member 8 [Source:HGNC Symbol;Acc:HGNC:11923]	1.58614	1.73212e-08	1.76172	protein_coding
ENSG00000116514	RNF19B	ring finger protein 19B [Source:HGNC Symbol;Acc:HGNC:26886]	1.58499	3.15692e-09	6.29888	protein_coding
ENSG00000177105	RHOG	ras homolog family member G [Source:HGNC Symbol;Acc:HGNC:672]	1.58309	1.59784e-14	6.45676	protein_coding
ENSG00000096968	JAK2	Janus kinase 2 [Source:HGNC Symbol;Acc:HGNC:6192]	1.58265	1.08224e-08	6.15726	protein_coding
ENSG00000143507	DUSP10	dual specificity phosphatase 10 [Source:HGNC Symbol;Acc:HGNC:3065]	1.58112	4.55381e-09	3.80155	protein_coding
ENSG00000121297	TSHZ3	teashirt zinc finger homeobox 3 [Source:HGNC Symbol;Acc:HGNC:30700]	1.57931	6.4067e-10	4.26684	protein_coding
ENSG00000116017	ARID3A	AT rich interactive domain 3A (BRIGHT-like) [Source:HGNC Symbol;Acc:HGNC:3031]	1.57886	2.128e-05	2.71127	protein_coding
ENSG00000145703	IQGAP2	IQ motif containing GTPase activating protein 2 [Source:HGNC Symbol;Acc:HGNC:6111]	1.57626	5.44285e-08	5.74313	protein_coding
ENSG00000174944	P2RY14	purinergic receptor P2Y G-protein coupled 14 [Source:HGNC Symbol;Acc:HGNC:16442]	1.57536	5.88982e-06	4.15859	protein_coding
ENSG00000100600	LGMN	legumain [Source:HGNC Symbol;Acc:HGNC:9472]	1.57515	4.27202e-13	7.48237	protein_coding
ENSG00000123700	KCNJ2	potassium channel inwardly rectifying subfamily J member 2 [Source:HGNC Symbol;Acc:HGNC:6263]	1.57449	1.26105e-07	4.36346	protein_coding
ENSG00000136378	ADAMTS7	ADAM metallopeptidase with thrombospondin type 1 motif 7 [Source:HGNC Symbol;Acc:HGNC:223]	1.5723	3.11425e-06	3.07002	protein_coding
ENSG00000034063	NA	NA	1.57185	2.49862e-06	3.85592	NA
ENSG00000178685	PARP10	poly (ADP-ribose) polymerase family member 10 [Source:HGNC Symbol;Acc:HGNC:25895]	1.57125	5.77684e-09	5.7964	protein_coding
ENSG00000105835	NAMPT	nicotinamide phosphoribosyltransferase [Source:HGNC Symbol;Acc:HGNC:30092]	1.57048	8.07952e-06	8.67253	protein_coding
ENSG00000049192	ADAMTS6	ADAM metallopeptidase with thrombospondin type 1 motif 6 [Source:HGNC Symbol;Acc:HGNC:222]	1.57036	9.67766e-05	1.28585	protein_coding
ENSG00000129675	ARHGEF6	Rac/Cdc42 guanine nucleotide exchange factor (GEF) 6 [Source:HGNC Symbol;Acc:HGNC:685]	1.56928	4.46489e-10	6.07492	protein_coding
ENSG00000060140	STYK1	serine/threonine/tyrosine kinase 1 [Source:HGNC Symbol;Acc:HGNC:18889]	1.56912	1.12726e-05	2.06455	protein_coding
ENSG00000240891	PLCXD2	phosphatidylinositol-specific phospholipase C X domain containing 2 [Source:HGNC Symbol;Acc:HGNC:26462]	1.56866	6.48956e-06	0.841946	protein_coding
ENSG00000123485	HJURP	Holliday junction recognition protein [Source:HGNC Symbol;Acc:HGNC:25444]	1.566	1.16375e-06	2.98479	protein_coding
ENSG00000072786	STK10	serine/threonine kinase 10 [Source:HGNC Symbol;Acc:HGNC:11388]	1.56176	1.14018e-07	6.45828	protein_coding
ENSG00000138795	LEF1	lymphoid enhancer-binding factor 1 [Source:HGNC Symbol;Acc:HGNC:6551]	1.56144	1.91454e-07	3.7787	protein_coding
ENSG00000182183	FAM159A	family with sequence similarity 159 member A [Source:HGNC Symbol;Acc:HGNC:28757]	1.56113	8.8302e-06	0.624931	protein_coding
ENSG00000006118	TMEM132A	transmembrane protein 132A [Source:HGNC Symbol;Acc:HGNC:31092]	1.56102	3.37602e-05	4.48254	protein_coding
ENSG00000128604	IRF5	interferon regulatory factor 5 [Source:HGNC Symbol;Acc:HGNC:6120]	1.56002	1.92535e-08	4.68386	protein_coding
ENSG00000181577	C6orf223	chromosome 6 open reading frame 223 [Source:HGNC Symbol;Acc:HGNC:28692]	1.55998	0.0113849	-0.383808	protein_coding
ENSG00000109805	NCAPG	non-SMC condensin I complex subunit G [Source:HGNC Symbol;Acc:HGNC:24304]	1.55975	2.73587e-07	3.47221	protein_coding
ENSG00000166340	TPP1	tripeptidyl peptidase I [Source:HGNC Symbol;Acc:HGNC:2073]	1.55955	2.25912e-12	7.58892	protein_coding
ENSG00000105011	ASF1B	anti-silencing function 1B histone chaperone [Source:HGNC Symbol;Acc:HGNC:20996]	1.55931	2.20851e-08	3.56608	protein_coding
ENSG00000205542	TMSB4X	thymosin beta 4 X-linked [Source:HGNC Symbol;Acc:HGNC:11881]	1.55783	1.06905e-12	10.4747	protein_coding
ENSG00000187653	TMSB4XP8	thymosin beta 4 X-linked pseudogene 8 [Source:HGNC Symbol;Acc:HGNC:11885]	1.55154	2.06596e-12	7.40257	processed_pseudogene
ENSG00000182218	HHIPL1	HHIP-like 1 [Source:HGNC Symbol;Acc:HGNC:19710]	1.55019	4.40568e-10	1.88911	protein_coding
ENSG00000183150	GPR19	G protein-coupled receptor 19 [Source:HGNC Symbol;Acc:HGNC:4473]	1.54991	0.000243805	0.19621	protein_coding
ENSG00000026103	FAS	Fas cell surface death receptor [Source:HGNC Symbol;Acc:HGNC:11920]	1.54894	3.77847e-13	5.35377	protein_coding
ENSG00000103196	CRISPLD2	cysteine-rich secretory protein LCCL domain containing 2 [Source:HGNC Symbol;Acc:HGNC:25248]	1.54856	2.44174e-07	7.28179	protein_coding
ENSG00000171951	SCG2	secretogranin II [Source:HGNC Symbol;Acc:HGNC:10575]	1.54725	0.000385871	0.00104866	protein_coding
ENSG00000141524	TMC6	transmembrane channel-like 6 [Source:HGNC Symbol;Acc:HGNC:18021]	1.54457	5.46676e-09	5.71168	protein_coding
ENSG00000159840	ZYX	zyxin [Source:HGNC Symbol;Acc:HGNC:13200]	1.54447	5.20335e-10	7.5003	protein_coding
ENSG00000126759	CFP	complement factor properdin [Source:HGNC Symbol;Acc:HGNC:8864]	1.54432	7.91406e-05	2.96641	protein_coding
ENSG00000185697	MYBL1	v-myb avian myeloblastosis viral oncogene homolog-like 1 [Source:HGNC Symbol;Acc:HGNC:7547]	1.54418	4.23992e-06	2.18467	protein_coding
ENSG00000256235	SMIM3	small integral membrane protein 3 [Source:HGNC Symbol;Acc:HGNC:30248]	1.54255	9.08976e-08	4.60203	protein_coding
ENSG00000179761	PIPOX	pipecolic acid oxidase [Source:HGNC Symbol;Acc:HGNC:17804]	1.54223	0.000189246	1.37329	protein_coding
ENSG00000085662	AKR1B1	aldo-keto reductase family 1 member B1 (aldose reductase) [Source:HGNC Symbol;Acc:HGNC:381]	1.54169	2.28642e-13	5.83935	protein_coding
ENSG00000173442	EHBP1L1	EH domain binding protein 1-like 1 [Source:HGNC Symbol;Acc:HGNC:30682]	1.54165	1.91539e-08	6.95498	protein_coding
ENSG00000109743	BST1	bone marrow stromal cell antigen 1 [Source:HGNC Symbol;Acc:HGNC:1118]	1.54143	1.41433e-07	3.43349	protein_coding
ENSG00000171777	RASGRP4	RAS guanyl releasing protein 4 [Source:HGNC Symbol;Acc:HGNC:18958]	1.54019	5.87413e-09	2.55221	protein_coding
ENSG00000162946	DISC1	disrupted in schizophrenia 1 [Source:HGNC Symbol;Acc:HGNC:2888]	1.53989	7.89831e-09	3.47969	protein_coding
ENSG00000163507	KIAA1524	KIAA1524 [Source:HGNC Symbol;Acc:HGNC:29302]	1.53792	2.67346e-06	2.69129	protein_coding
ENSG00000184661	CDCA2	cell division cycle associated 2 [Source:HGNC Symbol;Acc:HGNC:14623]	1.5371	1.34553e-06	2.54576	protein_coding
ENSG00000099998	GGT5	gamma-glutamyltransferase 5 [Source:HGNC Symbol;Acc:HGNC:4260]	1.53689	2.77863e-07	5.70404	protein_coding
ENSG00000162702	ZNF281	zinc finger protein 281 [Source:HGNC Symbol;Acc:HGNC:13075]	1.5352	1.18009e-09	3.84134	protein_coding
ENSG00000135052	GOLM1	golgi membrane protein 1 [Source:HGNC Symbol;Acc:HGNC:15451]	1.53511	2.08925e-13	6.36497	protein_coding
ENSG00000114423	CBLB	Cbl proto-oncogene B E3 ubiquitin protein ligase [Source:HGNC Symbol;Acc:HGNC:1542]	1.53507	2.54874e-09	5.56836	protein_coding
ENSG00000072571	HMMR	hyaluronan-mediated motility receptor (RHAMM) [Source:HGNC Symbol;Acc:HGNC:5012]	1.53435	3.93112e-05	2.87232	protein_coding
ENSG00000115271	GCA	grancalcin EF-hand calcium binding protein [Source:HGNC Symbol;Acc:HGNC:15990]	1.53373	6.40489e-11	5.00787	protein_coding
ENSG00000148803	FUOM	fucose mutarotase [Source:HGNC Symbol;Acc:HGNC:24733]	1.52994	5.24638e-07	3.33306	protein_coding
ENSG00000015475	BID	BH3 interacting domain death agonist [Source:HGNC Symbol;Acc:HGNC:1050]	1.52964	4.3688e-09	5.03561	protein_coding
ENSG00000121281	ADCY7	adenylate cyclase 7 [Source:HGNC Symbol;Acc:HGNC:238]	1.5273	2.49179e-07	6.62678	protein_coding
ENSG00000075624	ACTB	actin beta [Source:HGNC Symbol;Acc:HGNC:132]	1.52637	8.03307e-09	12.2399	protein_coding
ENSG00000134755	DSC2	desmocollin 2 [Source:HGNC Symbol;Acc:HGNC:3036]	1.52603	1.20171e-05	7.44783	protein_coding
ENSG00000076641	PAG1	phosphoprotein membrane anchor with glycosphingolipid microdomains 1 [Source:HGNC Symbol;Acc:HGNC:30043]	1.52472	5.41147e-08	5.15007	protein_coding
ENSG00000205784	ARRDC5	arrestin domain containing 5 [Source:HGNC Symbol;Acc:HGNC:31407]	1.52201	0.00279502	-0.856465	protein_coding
ENSG00000137812	CASC5	cancer susceptibility candidate 5 [Source:HGNC Symbol;Acc:HGNC:24054]	1.52187	9.04833e-06	3.20699	protein_coding
ENSG00000013364	MVP	major vault protein [Source:HGNC Symbol;Acc:HGNC:7531]	1.52165	6.35051e-15	7.67873	protein_coding
ENSG00000165304	MELK	maternal embryonic leucine zipper kinase [Source:HGNC Symbol;Acc:HGNC:16870]	1.52108	1.11415e-07	3.34258	protein_coding
ENSG00000196396	PTPN1	protein tyrosine phosphatase non-receptor type 1 [Source:HGNC Symbol;Acc:HGNC:9642]	1.52099	1.0001e-10	6.92176	protein_coding
ENSG00000048740	CELF2	CUGBP Elav-like family member 2 [Source:HGNC Symbol;Acc:HGNC:2550]	1.5209	4.76909e-11	6.6974	protein_coding
ENSG00000198682	PAPSS2	3'-phosphoadenosine 5'-phosphosulfate synthase 2 [Source:HGNC Symbol;Acc:HGNC:8604]	1.52058	1.67737e-08	4.47695	protein_coding
ENSG00000146376	ARHGAP18	Rho GTPase activating protein 18 [Source:HGNC Symbol;Acc:HGNC:21035]	1.52012	1.05623e-10	5.7635	protein_coding
ENSG00000169554	ZEB2	zinc finger E-box binding homeobox 2 [Source:HGNC Symbol;Acc:HGNC:14881]	1.51921	3.06568e-09	7.21594	protein_coding
ENSG00000148834	GSTO1	glutathione S-transferase omega 1 [Source:HGNC Symbol;Acc:HGNC:13312]	1.51886	3.31332e-09	6.75937	protein_coding
ENSG00000121904	CSMD2	CUB and Sushi multiple domains 2 [Source:HGNC Symbol;Acc:HGNC:19290]	1.51861	0.000123138	1.05781	protein_coding
ENSG00000126561	STAT5A	signal transducer and activator of transcription 5A [Source:HGNC Symbol;Acc:HGNC:11366]	1.5184	9.67335e-11	6.44139	protein_coding
ENSG00000133107	TRPC4	transient receptor potential cation channel subfamily C member 4 [Source:HGNC Symbol;Acc:HGNC:12336]	1.51597	0.0366199	-0.371363	protein_coding
ENSG00000157350	ST3GAL2	ST3 beta-galactoside alpha-23-sialyltransferase 2 [Source:HGNC Symbol;Acc:HGNC:10863]	1.51552	2.84161e-12	4.97341	protein_coding
ENSG00000149054	ZNF215	zinc finger protein 215 [Source:HGNC Symbol;Acc:HGNC:13007]	1.51497	0.000754101	1.09051	protein_coding
ENSG00000198133	TMEM229B	transmembrane protein 229B [Source:HGNC Symbol;Acc:HGNC:20130]	1.51366	6.49975e-07	3.81727	protein_coding
ENSG00000104635	SLC39A14	solute carrier family 39 (zinc transporter) member 14 [Source:HGNC Symbol;Acc:HGNC:20858]	1.51216	5.88031e-07	6.72619	protein_coding
ENSG00000182557	SPNS3	spinster homolog 3 (Drosophila) [Source:HGNC Symbol;Acc:HGNC:28433]	1.51181	1.42453e-06	1.06327	protein_coding
ENSG00000069399	BCL3	B-cell CLL/lymphoma 3 [Source:HGNC Symbol;Acc:HGNC:998]	1.51101	1.79726e-06	5.76408	protein_coding
ENSG00000121152	NCAPH	non-SMC condensin I complex subunit H [Source:HGNC Symbol;Acc:HGNC:1112]	1.51029	1.08224e-08	3.26461	protein_coding
ENSG00000005059	CCDC109B	coiled-coil domain containing 109B [Source:HGNC Symbol;Acc:HGNC:26076]	1.50944	3.06379e-09	5.45585	protein_coding
ENSG00000169499	PLEKHA2	pleckstrin homology domain containing family A (phosphoinositide binding specific) member 2 [Source:HGNC Symbol;Acc:HGNC:14336]	1.50468	2.07618e-09	5.93656	protein_coding
ENSG00000163565	IFI16	interferon gamma-inducible protein 16 [Source:HGNC Symbol;Acc:HGNC:5395]	1.50353	9.75845e-10	8.14857	protein_coding
ENSG00000177663	IL17RA	interleukin 17 receptor A [Source:HGNC Symbol;Acc:HGNC:5985]	1.50286	5.09997e-09	6.22048	protein_coding
ENSG00000131323	TRAF3	TNF receptor-associated factor 3 [Source:HGNC Symbol;Acc:HGNC:12033]	1.50267	3.72773e-11	4.64146	protein_coding
ENSG00000217555	CKLF	chemokine-like factor [Source:HGNC Symbol;Acc:HGNC:13253]	1.50216	6.47517e-08	2.11733	protein_coding
ENSG00000250510	GPR162	G protein-coupled receptor 162 [Source:HGNC Symbol;Acc:HGNC:16693]	1.50151	5.41833e-07	0.805635	protein_coding
ENSG00000182957	SPATA13	spermatogenesis associated 13 [Source:HGNC Symbol;Acc:HGNC:23222]	1.50041	1.11949e-07	6.22692	protein_coding
ENSG00000188293	IGFL1	IGF-like family member 1 [Source:HGNC Symbol;Acc:HGNC:24093]	1.50038	0.0487386	1.37514	protein_coding
ENSG00000166803	KIAA0101	KIAA0101 [Source:HGNC Symbol;Acc:HGNC:28961]	1.4998	5.20915e-05	2.74569	protein_coding
ENSG00000142552	RCN3	reticulocalbin 3 EF-hand calcium binding domain [Source:HGNC Symbol;Acc:HGNC:21145]	1.49975	1.83441e-07	5.25001	protein_coding
ENSG00000140464	PML	promyelocytic leukemia [Source:HGNC Symbol;Acc:HGNC:9113]	1.49928	1.96229e-10	6.85915	protein_coding
ENSG00000162512	SDC3	syndecan 3 [Source:HGNC Symbol;Acc:HGNC:10660]	1.49574	8.92073e-07	6.79773	protein_coding
ENSG00000148773	MKI67	marker of proliferation Ki-67 [Source:HGNC Symbol;Acc:HGNC:7107]	1.49289	1.90945e-05	5.76126	protein_coding
ENSG00000179630	LACC1	laccase (multicopper oxidoreductase) domain containing 1 [Source:HGNC Symbol;Acc:HGNC:26789]	1.49246	1.1373e-08	4.57668	protein_coding
ENSG00000184014	DENND5A	DENN/MADD domain containing 5A [Source:HGNC Symbol;Acc:HGNC:19344]	1.49055	6.25299e-12	6.79148	protein_coding
ENSG00000182492	BGN	biglycan [Source:HGNC Symbol;Acc:HGNC:1044]	1.48866	4.01706e-05	8.07742	protein_coding
ENSG00000139974	SLC38A6	solute carrier family 38 member 6 [Source:HGNC Symbol;Acc:HGNC:19863]	1.48834	2.19111e-07	3.24561	protein_coding
ENSG00000134830	C5AR2	complement component 5a receptor 2 [Source:HGNC Symbol;Acc:HGNC:4527]	1.48754	5.22205e-06	1.00045	protein_coding
ENSG00000187840	EIF4EBP1	eukaryotic translation initiation factor 4E binding protein 1 [Source:HGNC Symbol;Acc:HGNC:3288]	1.48426	5.56356e-08	3.9461	protein_coding
ENSG00000087586	AURKA	aurora kinase A [Source:HGNC Symbol;Acc:HGNC:11393]	1.48367	9.89476e-07	3.16012	protein_coding
ENSG00000164308	ERAP2	endoplasmic reticulum aminopeptidase 2 [Source:HGNC Symbol;Acc:HGNC:29499]	1.48156	0.0274211	5.9288	protein_coding
ENSG00000105371	ICAM4	intercellular adhesion molecule 4 (Landsteiner-Wiener blood group) [Source:HGNC Symbol;Acc:HGNC:5347]	1.48038	0.00983101	-1.01558	protein_coding
ENSG00000222009	BTBD19	BTB (POZ) domain containing 19 [Source:HGNC Symbol;Acc:HGNC:27145]	1.48016	0.000105582	2.30927	protein_coding
ENSG00000228672	PROB1	proline-rich basic protein 1 [Source:HGNC Symbol;Acc:HGNC:41906]	1.47891	3.10418e-06	1.45501	protein_coding
ENSG00000154760	SLFN13	schlafen family member 13 [Source:HGNC Symbol;Acc:HGNC:26481]	1.47793	2.14999e-06	3.99843	protein_coding
ENSG00000197122	SRC	SRC proto-oncogene non-receptor tyrosine kinase [Source:HGNC Symbol;Acc:HGNC:11283]	1.47774	7.50743e-09	6.04679	protein_coding
ENSG00000106785	TRIM14	tripartite motif containing 14 [Source:HGNC Symbol;Acc:HGNC:16283]	1.47586	4.91505e-12	5.95338	protein_coding
ENSG00000062038	CDH3	cadherin 3 type 1 P-cadherin (placental) [Source:HGNC Symbol;Acc:HGNC:1762]	1.4745	1.72029e-05	7.12195	protein_coding
ENSG00000129810	SGOL1	shugoshin-like 1 (S. pombe) [Source:HGNC Symbol;Acc:HGNC:25088]	1.47424	0.000153898	0.915021	protein_coding
ENSG00000176049	JAKMIP2	janus kinase and microtubule interacting protein 2 [Source:HGNC Symbol;Acc:HGNC:29067]	1.47338	0.00118534	1.31794	protein_coding
ENSG00000181143	MUC16	mucin 16 cell surface associated [Source:HGNC Symbol;Acc:HGNC:15582]	1.47182	0.0410977	1.24115	protein_coding
ENSG00000044459	CNTLN	centlein centrosomal protein [Source:HGNC Symbol;Acc:HGNC:23432]	1.47105	2.23409e-08	3.21383	protein_coding
ENSG00000182511	FES	FES proto-oncogene tyrosine kinase [Source:HGNC Symbol;Acc:HGNC:3657]	1.46664	1.23687e-12	4.57775	protein_coding
ENSG00000135596	MICAL1	microtubule associated monooxygenase calponin and LIM domain containing 1 [Source:HGNC Symbol;Acc:HGNC:20619]	1.46472	1.77303e-07	6.03261	protein_coding
ENSG00000159322	ADPGK	ADP-dependent glucokinase [Source:HGNC Symbol;Acc:HGNC:25250]	1.4641	9.06374e-15	6.08926	protein_coding
ENSG00000010270	STARD3NL	STARD3 N-terminal like [Source:HGNC Symbol;Acc:HGNC:19169]	1.45997	1.32166e-10	4.75461	protein_coding
ENSG00000087076	HSD17B14	hydroxysteroid (17-beta) dehydrogenase 14 [Source:HGNC Symbol;Acc:HGNC:23238]	1.45758	1.39226e-07	2.69239	protein_coding
ENSG00000165029	ABCA1	ATP-binding cassette sub-family A (ABC1) member 1 [Source:HGNC Symbol;Acc:HGNC:29]	1.45717	4.54631e-08	6.68975	protein_coding
ENSG00000197860	SGTB	small glutamine-rich tetratricopeptide repeat (TPR)-containing beta [Source:HGNC Symbol;Acc:HGNC:23567]	1.45683	7.66454e-08	4.28537	protein_coding
ENSG00000113763	UNC5A	unc-5 homolog A (C. elegans) [Source:HGNC Symbol;Acc:HGNC:12567]	1.455	3.43072e-06	0.382096	protein_coding
ENSG00000133313	CNDP2	CNDP dipeptidase 2 (metallopeptidase M20 family) [Source:HGNC Symbol;Acc:HGNC:24437]	1.45429	3.4413e-09	7.52284	protein_coding
ENSG00000172350	ABCG4	ATP-binding cassette sub-family G (WHITE) member 4 [Source:HGNC Symbol;Acc:HGNC:13884]	1.45417	0.0111004	0.502536	protein_coding
ENSG00000113269	RNF130	ring finger protein 130 [Source:HGNC Symbol;Acc:HGNC:18280]	1.45329	4.30501e-13	6.63694	protein_coding
ENSG00000078237	C12orf5	chromosome 12 open reading frame 5 [Source:HGNC Symbol;Acc:HGNC:1185]	1.45229	3.72922e-08	3.91863	protein_coding
ENSG00000233276	GPX1	glutathione peroxidase 1 [Source:HGNC Symbol;Acc:HGNC:4553]	1.45068	4.38477e-09	7.38361	protein_coding
ENSG00000038427	VCAN	versican [Source:HGNC Symbol;Acc:HGNC:2464]	1.45065	1.81298e-06	7.48096	protein_coding
ENSG00000065600	TMEM206	transmembrane protein 206 [Source:HGNC Symbol;Acc:HGNC:25593]	1.4504	2.81636e-09	3.10192	protein_coding
ENSG00000108821	COL1A1	collagen type I alpha 1 [Source:HGNC Symbol;Acc:HGNC:2197]	1.448	0.00250631	11.4037	protein_coding
ENSG00000103653	CSK	c-src tyrosine kinase [Source:HGNC Symbol;Acc:HGNC:2444]	1.44788	1.12515e-10	6.55749	protein_coding
ENSG00000205436	EXOC3L4	exocyst complex component 3-like 4 [Source:HGNC Symbol;Acc:HGNC:20120]	1.44671	0.0022239	0.408684	protein_coding
ENSG00000152804	HHEX	hematopoietically expressed homeobox [Source:HGNC Symbol;Acc:HGNC:4901]	1.44629	5.84699e-08	3.75162	protein_coding
ENSG00000178789	CD300LB	CD300 molecule-like family member b [Source:HGNC Symbol;Acc:HGNC:30811]	1.44399	3.72744e-05	0.82871	protein_coding
ENSG00000100599	RIN3	Ras and Rab interactor 3 [Source:HGNC Symbol;Acc:HGNC:18751]	1.44325	3.24559e-09	5.21573	protein_coding
ENSG00000159784	FAM131B	family with sequence similarity 131 member B [Source:HGNC Symbol;Acc:HGNC:22202]	1.44306	4.62415e-07	0.530422	protein_coding
ENSG00000165474	GJB2	gap junction protein beta 2 26kDa [Source:HGNC Symbol;Acc:HGNC:4284]	1.4418	0.000506541	8.97961	protein_coding
ENSG00000182326	C1S	complement component 1 s subcomponent [Source:HGNC Symbol;Acc:HGNC:1247]	1.44166	3.67667e-10	9.43143	protein_coding
ENSG00000029153	ARNTL2	aryl hydrocarbon receptor nuclear translocator-like 2 [Source:HGNC Symbol;Acc:HGNC:18984]	1.44092	6.98932e-08	5.54359	protein_coding
ENSG00000102034	ELF4	E74-like factor 4 (ets domain transcription factor) [Source:HGNC Symbol;Acc:HGNC:3319]	1.44055	2.39931e-10	5.97784	protein_coding
ENSG00000111912	NCOA7	nuclear receptor coactivator 7 [Source:HGNC Symbol;Acc:HGNC:21081]	1.43947	4.57353e-07	6.44565	protein_coding
ENSG00000150687	PRSS23	protease serine 23 [Source:HGNC Symbol;Acc:HGNC:14370]	1.43938	2.45848e-07	6.92318	protein_coding
ENSG00000115525	ST3GAL5	ST3 beta-galactoside alpha-23-sialyltransferase 5 [Source:HGNC Symbol;Acc:HGNC:10872]	1.43928	2.01055e-07	4.97351	protein_coding
ENSG00000121621	KIF18A	kinesin family member 18A [Source:HGNC Symbol;Acc:HGNC:29441]	1.43725	1.16273e-05	1.92089	protein_coding
ENSG00000026297	RNASET2	ribonuclease T2 [Source:HGNC Symbol;Acc:HGNC:21686]	1.43621	3.40097e-07	4.74456	protein_coding
ENSG00000131669	NINJ1	ninjurin 1 [Source:HGNC Symbol;Acc:HGNC:7824]	1.43527	3.37454e-08	6.90783	protein_coding
ENSG00000082212	ME2	malic enzyme 2 NAD(+)-dependent mitochondrial [Source:HGNC Symbol;Acc:HGNC:6984]	1.43499	4.80079e-12	5.50738	protein_coding
ENSG00000165806	CASP7	caspase 7 apoptosis-related cysteine peptidase [Source:HGNC Symbol;Acc:HGNC:1508]	1.43202	1.46304e-10	6.09128	protein_coding
ENSG00000129465	RIPK3	receptor-interacting serine-threonine kinase 3 [Source:HGNC Symbol;Acc:HGNC:10021]	1.43128	6.53424e-10	4.08874	protein_coding
ENSG00000197746	PSAP	prosaposin [Source:HGNC Symbol;Acc:HGNC:9498]	1.43018	1.87116e-09	11.0539	protein_coding
ENSG00000130222	GADD45G	growth arrest and DNA-damage-inducible gamma [Source:HGNC Symbol;Acc:HGNC:4097]	1.42928	2.50351e-05	2.91947	protein_coding
ENSG00000128578	STRIP2	striatin interacting protein 2 [Source:HGNC Symbol;Acc:HGNC:22209]	1.42697	3.62526e-05	2.04353	protein_coding
ENSG00000184371	CSF1	colony stimulating factor 1 (macrophage) [Source:HGNC Symbol;Acc:HGNC:2432]	1.42681	8.33323e-08	6.08069	protein_coding
ENSG00000077150	NFKB2	nuclear factor of kappa light polypeptide gene enhancer in B-cells 2 (p49/p100) [Source:HGNC Symbol;Acc:HGNC:7795]	1.42582	2.84369e-07	6.04077	protein_coding
ENSG00000100644	HIF1A	hypoxia inducible factor 1 alpha subunit (basic helix-loop-helix transcription factor) [Source:HGNC Symbol;Acc:HGNC:4910]	1.42458	2.4996e-09	8.55799	protein_coding
ENSG00000040933	INPP4A	inositol polyphosphate-4-phosphatase type I 107kDa [Source:HGNC Symbol;Acc:HGNC:6074]	1.42413	2.85221e-10	5.49996	protein_coding
ENSG00000092010	PSME1	proteasome (prosome macropain) activator subunit 1 (PA28 alpha) [Source:HGNC Symbol;Acc:HGNC:9568]	1.42377	1.4238e-13	7.84328	protein_coding
ENSG00000188305	C19orf35	chromosome 19 open reading frame 35 [Source:HGNC Symbol;Acc:HGNC:24793]	1.42265	0.000107831	0.354106	protein_coding
ENSG00000164543	STK17A	serine/threonine kinase 17a [Source:HGNC Symbol;Acc:HGNC:11395]	1.42183	3.45501e-10	5.79316	protein_coding
ENSG00000124201	ZNFX1	zinc finger NFX1-type containing 1 [Source:HGNC Symbol;Acc:HGNC:29271]	1.42134	4.15908e-09	7.07498	protein_coding
ENSG00000161911	TREML1	triggering receptor expressed on myeloid cells-like 1 [Source:HGNC Symbol;Acc:HGNC:20434]	1.4209	0.00705667	-0.417476	protein_coding
ENSG00000086062	B4GALT1	UDP-Gal:betaGlcNAc beta 14- galactosyltransferase polypeptide 1 [Source:HGNC Symbol;Acc:HGNC:924]	1.4194	1.49198e-11	7.85759	protein_coding
ENSG00000196934	NA	NA	1.41921	0.000403032	-0.31096	NA
ENSG00000179841	AKAP5	A kinase (PRKA) anchor protein 5 [Source:HGNC Symbol;Acc:HGNC:375]	1.41838	0.000804605	2.45894	protein_coding
ENSG00000164125	FAM198B	family with sequence similarity 198 member B [Source:HGNC Symbol;Acc:HGNC:25312]	1.41836	5.63359e-08	6.39611	protein_coding
ENSG00000135677	GNS	glucosamine (N-acetyl)-6-sulfatase [Source:HGNC Symbol;Acc:HGNC:4422]	1.41785	1.80005e-12	8.22174	protein_coding
ENSG00000136404	TM6SF1	transmembrane 6 superfamily member 1 [Source:HGNC Symbol;Acc:HGNC:11860]	1.41531	1.9833e-10	3.24608	protein_coding
ENSG00000184254	ALDH1A3	aldehyde dehydrogenase 1 family member A3 [Source:HGNC Symbol;Acc:HGNC:409]	1.41488	7.00694e-05	5.15276	protein_coding
ENSG00000110492	MDK	midkine (neurite growth-promoting factor 2) [Source:HGNC Symbol;Acc:HGNC:6972]	1.41446	1.08767e-05	4.71892	protein_coding
ENSG00000169607	CKAP2L	cytoskeleton associated protein 2-like [Source:HGNC Symbol;Acc:HGNC:26877]	1.41348	2.37474e-05	2.81352	protein_coding
ENSG00000155962	CLIC2	chloride intracellular channel 2 [Source:HGNC Symbol;Acc:HGNC:2063]	1.41337	8.15988e-09	5.32213	protein_coding
ENSG00000167600	CYP2S1	cytochrome P450 family 2 subfamily S polypeptide 1 [Source:HGNC Symbol;Acc:HGNC:15654]	1.41275	5.35999e-05	3.60238	protein_coding
ENSG00000123473	STIL	SCL/TAL1 interrupting locus [Source:HGNC Symbol;Acc:HGNC:10879]	1.41222	5.26237e-07	3.12384	protein_coding
ENSG00000178719	GRINA	glutamate receptor ionotropic N-methyl D-aspartate-associated protein 1 (glutamate binding) [Source:HGNC Symbol;Acc:HGNC:4589]	1.4089	9.95088e-11	7.55071	protein_coding
ENSG00000100031	GGT1	gamma-glutamyltransferase 1 [Source:HGNC Symbol;Acc:HGNC:4250]	1.40723	2.35401e-06	1.64961	protein_coding
ENSG00000213047	DENND1B	DENN/MADD domain containing 1B [Source:HGNC Symbol;Acc:HGNC:28404]	1.40688	1.30753e-09	5.03382	protein_coding
ENSG00000157734	SNX22	sorting nexin 22 [Source:HGNC Symbol;Acc:HGNC:16315]	1.4042	1.59813e-05	1.52033	protein_coding
ENSG00000069974	RAB27A	RAB27A member RAS oncogene family [Source:HGNC Symbol;Acc:HGNC:9766]	1.40381	9.71907e-14	6.0482	protein_coding
ENSG00000103811	CTSH	cathepsin H [Source:HGNC Symbol;Acc:HGNC:2535]	1.40352	8.52643e-09	7.74739	protein_coding
ENSG00000179913	B3GNT3	UDP-GlcNAc:betaGal beta-13-N-acetylglucosaminyltransferase 3 [Source:HGNC Symbol;Acc:HGNC:13528]	1.40193	0.00260728	2.12029	protein_coding
ENSG00000196730	DAPK1	death-associated protein kinase 1 [Source:HGNC Symbol;Acc:HGNC:2674]	1.40112	1.1381e-08	5.31531	protein_coding
ENSG00000110697	PITPNM1	phosphatidylinositol transfer protein membrane-associated 1 [Source:HGNC Symbol;Acc:HGNC:9003]	1.40087	2.13222e-07	5.10161	protein_coding
ENSG00000119397	CNTRL	centriolin [Source:HGNC Symbol;Acc:HGNC:1858]	1.40078	0.000249834	4.73815	protein_coding
ENSG00000147065	MSN	moesin [Source:HGNC Symbol;Acc:HGNC:7373]	1.39996	1.27826e-11	9.54336	protein_coding
ENSG00000061656	SPAG4	sperm associated antigen 4 [Source:HGNC Symbol;Acc:HGNC:11214]	1.39988	0.0162833	0.998824	protein_coding
ENSG00000146374	RSPO3	R-spondin 3 [Source:HGNC Symbol;Acc:HGNC:20866]	1.39765	1.9835e-07	2.13962	protein_coding
ENSG00000065328	MCM10	minichromosome maintenance complex component 10 [Source:HGNC Symbol;Acc:HGNC:18043]	1.39711	1.64759e-05	2.13982	protein_coding
ENSG00000130208	APOC1	apolipoprotein C-I [Source:HGNC Symbol;Acc:HGNC:607]	1.39675	0.0232807	5.03349	protein_coding
ENSG00000028116	VRK2	vaccinia related kinase 2 [Source:HGNC Symbol;Acc:HGNC:12719]	1.3955	4.94733e-11	4.65322	protein_coding
ENSG00000076928	ARHGEF1	Rho guanine nucleotide exchange factor (GEF) 1 [Source:HGNC Symbol;Acc:HGNC:681]	1.39503	2.06238e-06	6.91202	protein_coding
ENSG00000072135	PTPN18	protein tyrosine phosphatase non-receptor type 18 (brain-derived) [Source:HGNC Symbol;Acc:HGNC:9649]	1.39074	1.91555e-09	5.99476	protein_coding
ENSG00000109790	KLHL5	kelch-like family member 5 [Source:HGNC Symbol;Acc:HGNC:6356]	1.3895	2.8302e-13	5.54777	protein_coding
ENSG00000150510	FAM124A	family with sequence similarity 124A [Source:HGNC Symbol;Acc:HGNC:26413]	1.38736	9.48578e-06	2.85799	protein_coding
ENSG00000182287	AP1S2	adaptor-related protein complex 1 sigma 2 subunit [Source:HGNC Symbol;Acc:HGNC:560]	1.38615	8.1961e-09	5.7965	protein_coding
ENSG00000105499	PLA2G4C	phospholipase A2 group IVC (cytosolic calcium-independent) [Source:HGNC Symbol;Acc:HGNC:9037]	1.38612	0.000146844	3.72408	protein_coding
ENSG00000128422	KRT17	keratin 17 [Source:HGNC Symbol;Acc:HGNC:6427]	1.38549	0.016558	7.55493	protein_coding
ENSG00000189057	FAM111B	family with sequence similarity 111 member B [Source:HGNC Symbol;Acc:HGNC:24200]	1.38464	0.000236738	3.10636	protein_coding
ENSG00000127533	F2RL3	coagulation factor II (thrombin) receptor-like 3 [Source:HGNC Symbol;Acc:HGNC:3540]	1.38422	0.00463722	1.33729	protein_coding
ENSG00000107798	LIPA	lipase A lysosomal acid cholesterol esterase [Source:HGNC Symbol;Acc:HGNC:6617]	1.38315	7.66296e-08	7.0928	protein_coding
ENSG00000180785	OR51E1	olfactory receptor family 51 subfamily E member 1 [Source:HGNC Symbol;Acc:HGNC:15194]	1.38097	0.000159929	0.422959	protein_coding
ENSG00000170382	LRRN2	leucine rich repeat neuronal 2 [Source:HGNC Symbol;Acc:HGNC:16914]	1.38041	0.00137979	0.374264	protein_coding
ENSG00000179294	NA	NA	1.38027	3.66947e-06	3.32212	NA
ENSG00000134853	PDGFRA	platelet-derived growth factor receptor alpha polypeptide [Source:HGNC Symbol;Acc:HGNC:8803]	1.37907	2.43309e-07	6.80661	protein_coding
ENSG00000173890	GPR160	G protein-coupled receptor 160 [Source:HGNC Symbol;Acc:HGNC:23693]	1.37851	3.52239e-05	3.43566	protein_coding
ENSG00000116574	RHOU	ras homolog family member U [Source:HGNC Symbol;Acc:HGNC:17794]	1.37839	1.51753e-07	5.38324	protein_coding
ENSG00000120658	ENOX1	ecto-NOX disulfide-thiol exchanger 1 [Source:HGNC Symbol;Acc:HGNC:25474]	1.37831	5.37189e-09	1.31451	protein_coding
ENSG00000111206	FOXM1	forkhead box M1 [Source:HGNC Symbol;Acc:HGNC:3818]	1.37582	4.84538e-07	3.79981	protein_coding
ENSG00000150961	SEC24D	SEC24 family member D [Source:HGNC Symbol;Acc:HGNC:10706]	1.37487	9.39205e-16	6.07136	protein_coding
ENSG00000160410	SHKBP1	SH3KBP1 binding protein 1 [Source:HGNC Symbol;Acc:HGNC:19214]	1.37486	5.76213e-12	6.13079	protein_coding
ENSG00000181467	RAP2B	RAP2B member of RAS oncogene family [Source:HGNC Symbol;Acc:HGNC:9862]	1.37211	1.8655e-16	5.87261	protein_coding
ENSG00000010810	FYN	FYN proto-oncogene Src family tyrosine kinase [Source:HGNC Symbol;Acc:HGNC:4037]	1.3721	1.80631e-09	6.68252	protein_coding
ENSG00000131015	ULBP2	UL16 binding protein 2 [Source:HGNC Symbol;Acc:HGNC:14894]	1.37149	0.00203903	0.453142	protein_coding
ENSG00000145386	CCNA2	cyclin A2 [Source:HGNC Symbol;Acc:HGNC:1578]	1.36944	4.1706e-06	4.10519	protein_coding
ENSG00000105483	CARD8	caspase recruitment domain family member 8 [Source:HGNC Symbol;Acc:HGNC:17057]	1.36763	5.49812e-07	5.3372	protein_coding
ENSG00000030582	GRN	granulin [Source:HGNC Symbol;Acc:HGNC:4601]	1.36736	1.75153e-10	9.08357	protein_coding
ENSG00000060491	OGFR	opioid growth factor receptor [Source:HGNC Symbol;Acc:HGNC:15768]	1.36641	4.92167e-10	5.93362	protein_coding
ENSG00000148926	ADM	adrenomedullin [Source:HGNC Symbol;Acc:HGNC:259]	1.36587	0.000860189	5.69468	protein_coding
ENSG00000144815	NXPE3	neurexophilin and PC-esterase domain family member 3 [Source:HGNC Symbol;Acc:HGNC:28238]	1.36495	7.8101e-10	4.92558	protein_coding
ENSG00000188511	C22orf34	chromosome 22 open reading frame 34 [Source:HGNC Symbol;Acc:HGNC:28010]	1.36444	3.08022e-05	1.45454	lincRNA
ENSG00000167100	SAMD14	sterile alpha motif domain containing 14 [Source:HGNC Symbol;Acc:HGNC:27312]	1.36352	4.05622e-06	0.45116	protein_coding
ENSG00000167105	TMEM92	transmembrane protein 92 [Source:HGNC Symbol;Acc:HGNC:26579]	1.36334	0.00130667	-0.386537	protein_coding
ENSG00000176274	NA	NA	1.3592	3.45986e-07	1.93087	NA
ENSG00000198951	NAGA	N-acetylgalactosaminidase alpha- [Source:HGNC Symbol;Acc:HGNC:7631]	1.35911	5.60937e-11	6.01178	protein_coding
ENSG00000112984	KIF20A	kinesin family member 20A [Source:HGNC Symbol;Acc:HGNC:9787]	1.35884	2.77008e-06	3.3106	protein_coding
ENSG00000154736	ADAMTS5	ADAM metallopeptidase with thrombospondin type 1 motif 5 [Source:HGNC Symbol;Acc:HGNC:221]	1.3581	4.3332e-06	5.32241	protein_coding
ENSG00000198624	CCDC69	coiled-coil domain containing 69 [Source:HGNC Symbol;Acc:HGNC:24487]	1.35805	5.90792e-09	6.24244	protein_coding
ENSG00000198520	C1orf228	chromosome 1 open reading frame 228 [Source:HGNC Symbol;Acc:HGNC:34345]	1.35611	0.00282906	-0.186817	protein_coding
ENSG00000185753	CXorf38	chromosome X open reading frame 38 [Source:HGNC Symbol;Acc:HGNC:28589]	1.35488	2.03394e-07	4.01036	protein_coding
ENSG00000116584	ARHGEF2	Rho/Rac guanine nucleotide exchange factor (GEF) 2 [Source:HGNC Symbol;Acc:HGNC:682]	1.3544	3.31041e-10	6.12713	protein_coding
ENSG00000188042	ARL4C	ADP-ribosylation factor-like 4C [Source:HGNC Symbol;Acc:HGNC:698]	1.35317	5.23205e-12	6.79091	protein_coding
ENSG00000165409	TSHR	thyroid stimulating hormone receptor [Source:HGNC Symbol;Acc:HGNC:12373]	1.35272	0.0425002	-0.224892	protein_coding
ENSG00000149257	SERPINH1	serpin peptidase inhibitor clade H (heat shock protein 47) member 1 (collagen binding protein 1) [Source:HGNC Symbol;Acc:HGNC:1546]	1.35176	5.32339e-09	6.11875	protein_coding
ENSG00000105643	ARRDC2	arrestin domain containing 2 [Source:HGNC Symbol;Acc:HGNC:25225]	1.35125	1.04965e-08	5.16064	protein_coding
ENSG00000159403	C1R	complement component 1 r subcomponent [Source:HGNC Symbol;Acc:HGNC:1246]	1.35079	3.57245e-10	8.60552	protein_coding
ENSG00000053918	KCNQ1	potassium channel voltage gated KQT-like subfamily Q member 1 [Source:HGNC Symbol;Acc:HGNC:6294]	1.34709	5.99603e-07	3.24839	protein_coding
ENSG00000139629	GALNT6	polypeptide N-acetylgalactosaminyltransferase 6 [Source:HGNC Symbol;Acc:HGNC:4128]	1.34658	3.02525e-05	5.18937	protein_coding
ENSG00000042493	CAPG	capping protein (actin filament) gelsolin-like [Source:HGNC Symbol;Acc:HGNC:1474]	1.34558	4.10159e-08	8.05737	protein_coding
ENSG00000087237	CETP	cholesteryl ester transfer protein plasma [Source:HGNC Symbol;Acc:HGNC:1869]	1.34513	3.27532e-07	0.828607	protein_coding
ENSG00000020633	RUNX3	runt-related transcription factor 3 [Source:HGNC Symbol;Acc:HGNC:10473]	1.34413	1.97679e-05	6.34672	protein_coding
ENSG00000205364	MT1M	metallothionein 1M [Source:HGNC Symbol;Acc:HGNC:14296]	1.34181	0.00258039	3.30416	protein_coding
ENSG00000090889	KIF4A	kinesin family member 4A [Source:HGNC Symbol;Acc:HGNC:13339]	1.3418	3.69019e-06	3.08513	protein_coding
ENSG00000106538	RARRES2	retinoic acid receptor responder (tazarotene induced) 2 [Source:HGNC Symbol;Acc:HGNC:9868]	1.34143	0.00064141	5.36058	protein_coding
ENSG00000155130	NA	NA	1.34065	7.32751e-13	7.83516	NA
ENSG00000131378	RFTN1	raftlin lipid raft linker 1 [Source:HGNC Symbol;Acc:HGNC:30278]	1.34045	2.00095e-13	6.17633	protein_coding
ENSG00000065882	TBC1D1	TBC1 (tre-2/USP6 BUB2 cdc16) domain family member 1 [Source:HGNC Symbol;Acc:HGNC:11578]	1.33922	1.71917e-11	5.8222	protein_coding
ENSG00000147536	GINS4	GINS complex subunit 4 (Sld5 homolog) [Source:HGNC Symbol;Acc:HGNC:28226]	1.33919	7.91826e-07	2.31631	protein_coding
ENSG00000176749	CDK5R1	cyclin-dependent kinase 5 regulatory subunit 1 (p35) [Source:HGNC Symbol;Acc:HGNC:1775]	1.33806	1.37745e-06	2.96202	protein_coding
ENSG00000136859	ANGPTL2	angiopoietin-like 2 [Source:HGNC Symbol;Acc:HGNC:490]	1.33805	1.20001e-07	7.30036	protein_coding
ENSG00000174799	CEP135	centrosomal protein 135kDa [Source:HGNC Symbol;Acc:HGNC:29086]	1.33716	3.88559e-07	3.63167	protein_coding
ENSG00000197927	C2orf27A	chromosome 2 open reading frame 27A [Source:HGNC Symbol;Acc:HGNC:25077]	1.33711	5.6295e-06	1.39611	transcribed_unprocessed_pseudogene
ENSG00000158457	TSPAN33	tetraspanin 33 [Source:HGNC Symbol;Acc:HGNC:28743]	1.33657	1.30181e-06	4.76446	protein_coding
ENSG00000175040	CHST2	carbohydrate (N-acetylglucosamine-6-O) sulfotransferase 2 [Source:HGNC Symbol;Acc:HGNC:1970]	1.33616	2.25761e-05	4.54724	protein_coding
ENSG00000064932	SBNO2	strawberry notch homolog 2 (Drosophila) [Source:HGNC Symbol;Acc:HGNC:29158]	1.33575	6.75031e-06	6.97713	protein_coding
ENSG00000141505	ASGR1	asialoglycoprotein receptor 1 [Source:HGNC Symbol;Acc:HGNC:742]	1.33514	4.60489e-06	1.85731	protein_coding
ENSG00000120254	MTHFD1L	methylenetetrahydrofolate dehydrogenase (NADP+ dependent) 1-like [Source:HGNC Symbol;Acc:HGNC:21055]	1.33495	2.50662e-10	4.36762	protein_coding
ENSG00000155849	ELMO1	engulfment and cell motility 1 [Source:HGNC Symbol;Acc:HGNC:16286]	1.33419	8.33073e-10	4.92667	protein_coding
ENSG00000142871	CYR61	cysteine-rich angiogenic inducer 61 [Source:HGNC Symbol;Acc:HGNC:2654]	1.3339	0.00412856	6.81259	protein_coding
ENSG00000114353	GNAI2	guanine nucleotide binding protein (G protein) alpha inhibiting activity polypeptide 2 [Source:HGNC Symbol;Acc:HGNC:4385]	1.33356	2.52475e-14	8.6106	protein_coding
ENSG00000123143	PKN1	protein kinase N1 [Source:HGNC Symbol;Acc:HGNC:9405]	1.33212	5.00134e-09	5.98651	protein_coding
ENSG00000092853	CLSPN	claspin [Source:HGNC Symbol;Acc:HGNC:19715]	1.33162	4.71579e-05	2.47172	protein_coding
ENSG00000122483	CCDC18	coiled-coil domain containing 18 [Source:HGNC Symbol;Acc:HGNC:30370]	1.32921	0.000201805	2.02167	protein_coding
ENSG00000163202	LCE3D	late cornified envelope 3D [Source:HGNC Symbol;Acc:HGNC:16615]	1.32905	0.0156972	5.92922	protein_coding
ENSG00000177464	GPR4	G protein-coupled receptor 4 [Source:HGNC Symbol;Acc:HGNC:4497]	1.32615	0.000661484	2.48581	protein_coding
ENSG00000140937	CDH11	cadherin 11 type 2 OB-cadherin (osteoblast) [Source:HGNC Symbol;Acc:HGNC:1750]	1.32378	1.05013e-06	6.4421	protein_coding
ENSG00000113448	PDE4D	phosphodiesterase 4D cAMP-specific [Source:HGNC Symbol;Acc:HGNC:8783]	1.32322	8.19728e-06	4.94423	protein_coding
ENSG00000163462	TRIM46	tripartite motif containing 46 [Source:HGNC Symbol;Acc:HGNC:19019]	1.32317	0.000630635	0.808798	protein_coding
ENSG00000165891	E2F7	E2F transcription factor 7 [Source:HGNC Symbol;Acc:HGNC:23820]	1.32303	0.000334435	1.79134	protein_coding
ENSG00000183260	ABHD16B	abhydrolase domain containing 16B [Source:HGNC Symbol;Acc:HGNC:16128]	1.32147	8.70435e-07	1.46139	protein_coding
ENSG00000126778	SIX1	SIX homeobox 1 [Source:HGNC Symbol;Acc:HGNC:10887]	1.32063	0.00119054	1.60488	protein_coding
ENSG00000070190	DAPP1	dual adaptor of phosphotyrosine and 3-phosphoinositides [Source:HGNC Symbol;Acc:HGNC:16500]	1.32033	2.92405e-07	5.4789	protein_coding
ENSG00000178015	GPR150	G protein-coupled receptor 150 [Source:HGNC Symbol;Acc:HGNC:23628]	1.31992	0.00034083	-0.233424	protein_coding
ENSG00000172780	RAB43	RAB43 member RAS oncogene family [Source:HGNC Symbol;Acc:HGNC:19983]	1.31915	7.00428e-07	0.8516	protein_coding
ENSG00000163216	SPRR2D	small proline-rich protein 2D [Source:HGNC Symbol;Acc:HGNC:11264]	1.31914	0.00490319	6.29189	protein_coding
ENSG00000203815	NA	NA	1.31877	0.000168027	0.484178	NA
ENSG00000171320	ESCO2	establishment of sister chromatid cohesion N-acetyltransferase 2 [Source:HGNC Symbol;Acc:HGNC:27230]	1.31772	3.75921e-05	2.37837	protein_coding
ENSG00000149311	ATM	ATM serine/threonine kinase [Source:HGNC Symbol;Acc:HGNC:795]	1.31769	8.39528e-06	6.1834	protein_coding
ENSG00000101109	STK4	serine/threonine kinase 4 [Source:HGNC Symbol;Acc:HGNC:11408]	1.31687	2.95119e-06	5.94774	protein_coding
ENSG00000187994	RINL	Ras and Rab interactor-like [Source:HGNC Symbol;Acc:HGNC:24795]	1.31652	7.47923e-05	3.26225	protein_coding
ENSG00000166845	C18orf54	chromosome 18 open reading frame 54 [Source:HGNC Symbol;Acc:HGNC:13796]	1.31614	3.93742e-06	1.8835	protein_coding
ENSG00000125772	GPCPD1	glycerophosphocholine phosphodiesterase GDE1 homolog (S. cerevisiae) [Source:HGNC Symbol;Acc:HGNC:26957]	1.31569	1.41374e-08	6.04999	protein_coding
ENSG00000172061	LRRC15	leucine rich repeat containing 15 [Source:HGNC Symbol;Acc:HGNC:20818]	1.31429	0.00582931	6.18428	protein_coding
ENSG00000077092	RARB	retinoic acid receptor beta [Source:HGNC Symbol;Acc:HGNC:9865]	1.31386	1.99529e-06	2.68396	protein_coding
ENSG00000106868	SUSD1	sushi domain containing 1 [Source:HGNC Symbol;Acc:HGNC:25413]	1.31342	1.64379e-08	3.64769	protein_coding
ENSG00000142945	KIF2C	kinesin family member 2C [Source:HGNC Symbol;Acc:HGNC:6393]	1.31188	2.86513e-08	3.49151	protein_coding
ENSG00000189350	FAM179A	family with sequence similarity 179 member A [Source:HGNC Symbol;Acc:HGNC:33715]	1.31064	0.0127709	1.17255	protein_coding
ENSG00000100731	PCNX	pecanex homolog (Drosophila) [Source:HGNC Symbol;Acc:HGNC:19740]	1.30872	1.49299e-09	6.86497	protein_coding
ENSG00000124496	TRERF1	transcriptional regulating factor 1 [Source:HGNC Symbol;Acc:HGNC:18273]	1.30858	2.90788e-05	5.11077	protein_coding
ENSG00000100077	ADRBK2	adrenergic beta receptor kinase 2 [Source:HGNC Symbol;Acc:HGNC:290]	1.3068	1.43886e-08	4.35517	protein_coding
ENSG00000189067	LITAF	lipopolysaccharide-induced TNF factor [Source:HGNC Symbol;Acc:HGNC:16841]	1.3067	1.45793e-10	8.38539	protein_coding
ENSG00000107263	RAPGEF1	Rap guanine nucleotide exchange factor (GEF) 1 [Source:HGNC Symbol;Acc:HGNC:4568]	1.30574	1.05837e-06	7.24317	protein_coding
ENSG00000010030	ETV7	ets variant 7 [Source:HGNC Symbol;Acc:HGNC:18160]	1.30571	5.96662e-07	4.45512	protein_coding
ENSG00000135048	TMEM2	transmembrane protein 2 [Source:HGNC Symbol;Acc:HGNC:11869]	1.30559	4.96052e-05	6.00978	protein_coding
ENSG00000109436	TBC1D9	TBC1 domain family member 9 (with GRAM domain) [Source:HGNC Symbol;Acc:HGNC:21710]	1.30543	1.92735e-09	5.65443	protein_coding
ENSG00000168310	IRF2	interferon regulatory factor 2 [Source:HGNC Symbol;Acc:HGNC:6117]	1.30537	6.9235e-13	5.9068	protein_coding
ENSG00000181634	TNFSF15	tumor necrosis factor (ligand) superfamily member 15 [Source:HGNC Symbol;Acc:HGNC:11931]	1.30472	0.000113642	0.306597	protein_coding
ENSG00000106624	AEBP1	AE binding protein 1 [Source:HGNC Symbol;Acc:HGNC:303]	1.30458	1.77721e-05	8.47566	protein_coding
ENSG00000198400	NTRK1	neurotrophic tyrosine kinase receptor type 1 [Source:HGNC Symbol;Acc:HGNC:8031]	1.30414	0.000743347	-0.841727	protein_coding
ENSG00000139318	DUSP6	dual specificity phosphatase 6 [Source:HGNC Symbol;Acc:HGNC:3072]	1.30219	1.35851e-05	5.83557	protein_coding
ENSG00000159216	RUNX1	runt-related transcription factor 1 [Source:HGNC Symbol;Acc:HGNC:10471]	1.3003	6.2226e-07	6.91651	protein_coding
ENSG00000102174	PHEX	phosphate regulating endopeptidase homolog X-linked [Source:HGNC Symbol;Acc:HGNC:8918]	1.29973	0.00155333	0.390062	protein_coding
ENSG00000123643	SLC36A1	solute carrier family 36 (proton/amino acid symporter) member 1 [Source:HGNC Symbol;Acc:HGNC:18761]	1.2986	6.04663e-11	4.75049	protein_coding
ENSG00000185527	PDE6G	phosphodiesterase 6G cGMP-specific rod gamma [Source:HGNC Symbol;Acc:HGNC:8789]	1.2979	0.000338003	0.0186276	protein_coding
ENSG00000146670	CDCA5	cell division cycle associated 5 [Source:HGNC Symbol;Acc:HGNC:14626]	1.29777	3.27022e-08	3.69312	protein_coding
ENSG00000196562	SULF2	sulfatase 2 [Source:HGNC Symbol;Acc:HGNC:20392]	1.29695	1.52053e-06	6.64356	protein_coding
ENSG00000145107	TM4SF19	transmembrane 4 L six family member 19 [Source:HGNC Symbol;Acc:HGNC:25167]	1.29646	0.0100776	-0.415272	protein_coding
ENSG00000143228	NUF2	NUF2 NDC80 kinetochore complex component [Source:HGNC Symbol;Acc:HGNC:14621]	1.29642	1.31827e-05	2.64335	protein_coding
ENSG00000116132	PRRX1	paired related homeobox 1 [Source:HGNC Symbol;Acc:HGNC:9142]	1.29597	3.14972e-08	7.63565	protein_coding
ENSG00000140406	MESDC1	mesoderm development candidate 1 [Source:HGNC Symbol;Acc:HGNC:13519]	1.29381	1.53745e-09	4.15418	protein_coding
ENSG00000083814	ZNF671	zinc finger protein 671 [Source:HGNC Symbol;Acc:HGNC:26279]	1.29183	3.62452e-07	2.5122	protein_coding
ENSG00000116157	GPX7	glutathione peroxidase 7 [Source:HGNC Symbol;Acc:HGNC:4559]	1.29179	0.000142564	3.3132	protein_coding
ENSG00000212916	MAP10	microtubule-associated protein 10 [Source:HGNC Symbol;Acc:HGNC:29265]	1.28945	1.61985e-06	1.72552	protein_coding
ENSG00000136280	CCM2	cerebral cavernous malformation 2 [Source:HGNC Symbol;Acc:HGNC:21708]	1.28754	2.87505e-13	5.75488	protein_coding
ENSG00000132819	RBM38	RNA binding motif protein 38 [Source:HGNC Symbol;Acc:HGNC:15818]	1.28718	8.24437e-09	4.57583	protein_coding
ENSG00000124243	BCAS4	breast carcinoma amplified sequence 4 [Source:HGNC Symbol;Acc:HGNC:14367]	1.28713	0.000204043	1.40184	protein_coding
ENSG00000055332	EIF2AK2	eukaryotic translation initiation factor 2-alpha kinase 2 [Source:HGNC Symbol;Acc:HGNC:9437]	1.2867	2.01822e-07	6.20058	protein_coding
ENSG00000117122	MFAP2	microfibrillar-associated protein 2 [Source:HGNC Symbol;Acc:HGNC:7033]	1.28519	1.11639e-05	4.64708	protein_coding
ENSG00000196814	MVB12B	multivesicular body subunit 12B [Source:HGNC Symbol;Acc:HGNC:23368]	1.28508	3.31675e-08	4.64119	protein_coding
ENSG00000172081	MOB3A	MOB kinase activator 3A [Source:HGNC Symbol;Acc:HGNC:29802]	1.28317	1.35961e-08	6.05054	protein_coding
ENSG00000059728	MXD1	MAX dimerization protein 1 [Source:HGNC Symbol;Acc:HGNC:6761]	1.28273	2.56763e-06	5.99158	protein_coding
ENSG00000164211	STARD4	StAR-related lipid transfer (START) domain containing 4 [Source:HGNC Symbol;Acc:HGNC:18058]	1.28247	3.20632e-06	4.25202	protein_coding
ENSG00000102393	GLA	galactosidase alpha [Source:HGNC Symbol;Acc:HGNC:4296]	1.27994	3.71917e-08	4.93215	protein_coding
ENSG00000115355	CCDC88A	coiled-coil domain containing 88A [Source:HGNC Symbol;Acc:HGNC:25523]	1.27961	3.66363e-06	5.55973	protein_coding
ENSG00000087088	BAX	BCL2-associated X protein [Source:HGNC Symbol;Acc:HGNC:959]	1.27887	1.69166e-13	5.18429	protein_coding
ENSG00000104774	MAN2B1	mannosidase alpha class 2B member 1 [Source:HGNC Symbol;Acc:HGNC:6826]	1.27746	3.68778e-09	7.53277	protein_coding
ENSG00000166797	FAM96A	family with sequence similarity 96 member A [Source:HGNC Symbol;Acc:HGNC:26235]	1.27658	1.7612e-09	5.27857	protein_coding
ENSG00000171729	TMEM51	transmembrane protein 51 [Source:HGNC Symbol;Acc:HGNC:25488]	1.27359	9.98571e-08	4.27148	protein_coding
ENSG00000173083	HPSE	heparanase [Source:HGNC Symbol;Acc:HGNC:5164]	1.27313	7.93359e-07	4.56032	protein_coding
ENSG00000161381	PLXDC1	plexin domain containing 1 [Source:HGNC Symbol;Acc:HGNC:20945]	1.27313	2.61949e-05	4.65799	protein_coding
ENSG00000156966	B3GNT7	UDP-GlcNAc:betaGal beta-13-N-acetylglucosaminyltransferase 7 [Source:HGNC Symbol;Acc:HGNC:18811]	1.27268	5.71088e-06	2.47891	protein_coding
ENSG00000150630	VEGFC	vascular endothelial growth factor C [Source:HGNC Symbol;Acc:HGNC:12682]	1.27233	0.00114904	3.23244	protein_coding
ENSG00000173535	TNFRSF10C	tumor necrosis factor receptor superfamily member 10c decoy without an intracellular domain [Source:HGNC Symbol;Acc:HGNC:11906]	1.27195	0.00296441	1.48183	protein_coding
ENSG00000164116	GUCY1A3	guanylate cyclase 1 soluble alpha 3 [Source:HGNC Symbol;Acc:HGNC:4685]	1.27165	6.17226e-10	4.7994	protein_coding
ENSG00000171657	GPR82	G protein-coupled receptor 82 [Source:HGNC Symbol;Acc:HGNC:4533]	1.27007	7.56246e-05	0.91243	protein_coding
ENSG00000093009	CDC45	cell division cycle 45 [Source:HGNC Symbol;Acc:HGNC:1739]	1.27004	5.10324e-06	2.57525	protein_coding
ENSG00000137478	FCHSD2	FCH and double SH3 domains 2 [Source:HGNC Symbol;Acc:HGNC:29114]	1.26996	2.91564e-09	5.47279	protein_coding
ENSG00000175354	PTPN2	protein tyrosine phosphatase non-receptor type 2 [Source:HGNC Symbol;Acc:HGNC:9650]	1.26781	9.52352e-11	5.72123	protein_coding
ENSG00000131459	GFPT2	glutamine-fructose-6-phosphate transaminase 2 [Source:HGNC Symbol;Acc:HGNC:4242]	1.26636	9.07143e-06	4.54045	protein_coding
ENSG00000155640	C10orf12	chromosome 10 open reading frame 12 [Source:HGNC Symbol;Acc:HGNC:23420]	1.26594	0.000315779	2.06128	protein_coding
ENSG00000175063	UBE2C	ubiquitin-conjugating enzyme E2C [Source:HGNC Symbol;Acc:HGNC:15937]	1.26486	9.96519e-07	3.5405	protein_coding
ENSG00000213186	TRIM59	tripartite motif containing 59 [Source:HGNC Symbol;Acc:HGNC:30834]	1.26467	4.12658e-07	3.13779	protein_coding
ENSG00000135723	FHOD1	formin homology 2 domain containing 1 [Source:HGNC Symbol;Acc:HGNC:17905]	1.26375	1.07375e-07	4.77998	protein_coding
ENSG00000135916	ITM2C	integral membrane protein 2C [Source:HGNC Symbol;Acc:HGNC:6175]	1.26333	3.55605e-06	6.24558	protein_coding
ENSG00000064666	CNN2	calponin 2 [Source:HGNC Symbol;Acc:HGNC:2156]	1.26333	1.45793e-10	7.59966	protein_coding
ENSG00000075420	FNDC3B	fibronectin type III domain containing 3B [Source:HGNC Symbol;Acc:HGNC:24670]	1.26188	5.37107e-11	6.54378	protein_coding
ENSG00000186185	KIF18B	kinesin family member 18B [Source:HGNC Symbol;Acc:HGNC:27102]	1.26046	8.14252e-05	2.18142	protein_coding
ENSG00000134802	SLC43A3	solute carrier family 43 member 3 [Source:HGNC Symbol;Acc:HGNC:17466]	1.25947	3.0295e-12	4.88794	protein_coding
ENSG00000139194	RBP5	retinol binding protein 5 cellular [Source:HGNC Symbol;Acc:HGNC:15847]	1.259	4.95321e-07	2.66757	protein_coding
ENSG00000035499	DEPDC1B	DEP domain containing 1B [Source:HGNC Symbol;Acc:HGNC:24902]	1.25851	2.42407e-05	2.32306	protein_coding
ENSG00000136653	NA	NA	1.25818	8.29263e-10	6.85653	NA
ENSG00000148175	STOM	stomatin [Source:HGNC Symbol;Acc:HGNC:3383]	1.25773	8.76644e-13	8.72533	protein_coding
ENSG00000205593	DENND6B	DENN/MADD domain containing 6B [Source:HGNC Symbol;Acc:HGNC:32690]	1.25704	6.41152e-05	2.73586	protein_coding
ENSG00000003402	CFLAR	CASP8 and FADD-like apoptosis regulator [Source:HGNC Symbol;Acc:HGNC:1876]	1.25678	1.9565e-10	6.578	protein_coding
ENSG00000186871	ERCC6L	excision repair cross-complementation group 6-like [Source:HGNC Symbol;Acc:HGNC:20794]	1.25642	0.0001051	1.16579	protein_coding
ENSG00000129925	TMEM8A	transmembrane protein 8A [Source:HGNC Symbol;Acc:HGNC:17205]	1.25603	6.36859e-08	5.29342	protein_coding
ENSG00000159733	ZFYVE28	zinc finger FYVE domain containing 28 [Source:HGNC Symbol;Acc:HGNC:29334]	1.25553	1.13557e-06	3.90214	protein_coding
ENSG00000151792	NA	NA	1.25534	7.2378e-12	6.01684	NA
ENSG00000108518	PFN1	profilin 1 [Source:HGNC Symbol;Acc:HGNC:8881]	1.2544	8.19939e-12	8.65863	protein_coding
ENSG00000162777	DENND2D	DENN/MADD domain containing 2D [Source:HGNC Symbol;Acc:HGNC:26192]	1.25414	3.23094e-07	5.66286	protein_coding
ENSG00000123095	BHLHE41	basic helix-loop-helix family member e41 [Source:HGNC Symbol;Acc:HGNC:16617]	1.25408	0.000270766	5.05585	protein_coding
ENSG00000106089	STX1A	syntaxin 1A (brain) [Source:HGNC Symbol;Acc:HGNC:11433]	1.25327	0.000181493	0.927554	protein_coding
ENSG00000243449	C4orf48	chromosome 4 open reading frame 48 [Source:HGNC Symbol;Acc:HGNC:34437]	1.25303	0.00335089	0.209809	protein_coding
ENSG00000198053	SIRPA	signal-regulatory protein alpha [Source:HGNC Symbol;Acc:HGNC:9662]	1.25183	5.80049e-09	7.33194	protein_coding
ENSG00000142405	NLRP12	NLR family pyrin domain containing 12 [Source:HGNC Symbol;Acc:HGNC:22938]	1.25107	0.00139149	-0.139323	protein_coding
ENSG00000131634	TMEM204	transmembrane protein 204 [Source:HGNC Symbol;Acc:HGNC:14158]	1.25095	1.12295e-07	3.79952	protein_coding
ENSG00000151364	KCTD14	potassium channel tetramerization domain containing 14 [Source:HGNC Symbol;Acc:HGNC:23295]	1.25063	0.0271094	0.431297	protein_coding
ENSG00000159640	ACE	angiotensin I converting enzyme [Source:HGNC Symbol;Acc:HGNC:2707]	1.25055	4.51126e-06	5.01416	protein_coding
ENSG00000197943	PLCG2	phospholipase C gamma 2 (phosphatidylinositol-specific) [Source:HGNC Symbol;Acc:HGNC:9066]	1.25015	2.56763e-06	5.11634	protein_coding
ENSG00000175264	CHST1	carbohydrate (keratan sulfate Gal-6) sulfotransferase 1 [Source:HGNC Symbol;Acc:HGNC:1969]	1.24995	0.00362398	0.617466	protein_coding
ENSG00000178175	ZNF366	zinc finger protein 366 [Source:HGNC Symbol;Acc:HGNC:18316]	1.2458	1.73135e-05	2.70559	protein_coding
ENSG00000164305	CASP3	caspase 3 apoptosis-related cysteine peptidase [Source:HGNC Symbol;Acc:HGNC:1504]	1.24446	8.19939e-12	5.71378	protein_coding
ENSG00000136122	BORA	bora aurora kinase A activator [Source:HGNC Symbol;Acc:HGNC:24724]	1.24341	2.49944e-07	2.81922	protein_coding
ENSG00000085449	WDFY1	WD repeat and FYVE domain containing 1 [Source:HGNC Symbol;Acc:HGNC:20451]	1.24242	2.32808e-13	6.91042	protein_coding
ENSG00000091879	ANGPT2	angiopoietin 2 [Source:HGNC Symbol;Acc:HGNC:485]	1.24018	3.63764e-05	4.24622	protein_coding
ENSG00000128641	MYO1B	myosin IB [Source:HGNC Symbol;Acc:HGNC:7596]	1.23854	1.58674e-06	6.93073	protein_coding
ENSG00000105173	CCNE1	cyclin E1 [Source:HGNC Symbol;Acc:HGNC:1589]	1.23835	4.35009e-07	2.15115	protein_coding
ENSG00000139899	CBLN3	cerebellin 3 precursor [Source:HGNC Symbol;Acc:HGNC:20146]	1.23804	0.00170975	2.55078	protein_coding
ENSG00000158125	XDH	xanthine dehydrogenase [Source:HGNC Symbol;Acc:HGNC:12805]	1.23783	0.00265971	3.29039	protein_coding
ENSG00000158470	B4GALT5	UDP-Gal:betaGlcNAc beta 14- galactosyltransferase polypeptide 5 [Source:HGNC Symbol;Acc:HGNC:928]	1.23528	4.19542e-09	6.25836	protein_coding
ENSG00000090554	FLT3LG	fms-related tyrosine kinase 3 ligand [Source:HGNC Symbol;Acc:HGNC:3766]	1.23487	3.36085e-08	3.64429	protein_coding
ENSG00000088298	EDEM2	ER degradation enhancer mannosidase alpha-like 2 [Source:HGNC Symbol;Acc:HGNC:15877]	1.23253	1.26134e-11	4.79709	protein_coding
ENSG00000033170	FUT8	fucosyltransferase 8 (alpha (16) fucosyltransferase) [Source:HGNC Symbol;Acc:HGNC:4019]	1.23186	9.72236e-08	4.5835	protein_coding
ENSG00000117154	IGSF21	immunoglobin superfamily member 21 [Source:HGNC Symbol;Acc:HGNC:28246]	1.22896	0.00773809	1.18007	protein_coding
ENSG00000136732	GYPC	glycophorin C (Gerbich blood group) [Source:HGNC Symbol;Acc:HGNC:4704]	1.22814	2.94025e-07	5.6241	protein_coding
ENSG00000113070	HBEGF	heparin-binding EGF-like growth factor [Source:HGNC Symbol;Acc:HGNC:3059]	1.22642	0.00694179	4.47294	protein_coding
ENSG00000172817	CYP7B1	cytochrome P450 family 7 subfamily B polypeptide 1 [Source:HGNC Symbol;Acc:HGNC:2652]	1.2263	1.94827e-07	4.25297	protein_coding
ENSG00000013374	NUB1	negative regulator of ubiquitin-like proteins 1 [Source:HGNC Symbol;Acc:HGNC:17623]	1.2252	7.25023e-10	6.73697	protein_coding
ENSG00000186469	GNG2	guanine nucleotide binding protein (G protein) gamma 2 [Source:HGNC Symbol;Acc:HGNC:4404]	1.22412	1.78265e-07	5.80434	protein_coding
ENSG00000104312	RIPK2	receptor-interacting serine-threonine kinase 2 [Source:HGNC Symbol;Acc:HGNC:10020]	1.22359	2.24188e-07	5.30557	protein_coding
ENSG00000102218	RP2	retinitis pigmentosa 2 (X-linked recessive) [Source:HGNC Symbol;Acc:HGNC:10274]	1.22179	1.02836e-08	5.11737	protein_coding
ENSG00000156049	GNA14	guanine nucleotide binding protein (G protein) alpha 14 [Source:HGNC Symbol;Acc:HGNC:4382]	1.22078	4.48248e-06	1.72033	protein_coding
ENSG00000151746	BICD1	bicaudal D homolog 1 (Drosophila) [Source:HGNC Symbol;Acc:HGNC:1049]	1.22058	6.29599e-07	2.21378	protein_coding
ENSG00000116962	NID1	nidogen 1 [Source:HGNC Symbol;Acc:HGNC:7821]	1.2196	3.55735e-05	6.69765	protein_coding
ENSG00000130021	HDHD1	haloacid dehalogenase-like hydrolase domain containing 1 [Source:HGNC Symbol;Acc:HGNC:16818]	1.21876	7.44073e-06	3.65871	protein_coding
ENSG00000109323	MANBA	mannosidase beta A lysosomal [Source:HGNC Symbol;Acc:HGNC:6831]	1.21872	2.14347e-08	4.83495	protein_coding
ENSG00000119630	PGF	placental growth factor [Source:HGNC Symbol;Acc:HGNC:8893]	1.21316	0.000169107	4.19422	protein_coding
ENSG00000143140	NA	NA	1.21287	0.000165669	1.98244	NA
ENSG00000137807	KIF23	kinesin family member 23 [Source:HGNC Symbol;Acc:HGNC:6392]	1.21008	5.67567e-06	3.63075	protein_coding
ENSG00000178999	AURKB	aurora kinase B [Source:HGNC Symbol;Acc:HGNC:11390]	1.20942	3.80301e-06	3.06593	protein_coding
ENSG00000160469	BRSK1	BR serine/threonine kinase 1 [Source:HGNC Symbol;Acc:HGNC:18994]	1.20857	8.01563e-05	0.812009	protein_coding
ENSG00000180509	KCNE1	potassium channel voltage gated subfamily E regulatory beta subunit 1 [Source:HGNC Symbol;Acc:HGNC:6240]	1.20824	0.000792395	0.9447	protein_coding
ENSG00000057657	PRDM1	PR domain containing 1 with ZNF domain [Source:HGNC Symbol;Acc:HGNC:9346]	1.20773	1.14303e-06	6.23311	protein_coding
ENSG00000166669	ATF7IP2	activating transcription factor 7 interacting protein 2 [Source:HGNC Symbol;Acc:HGNC:20397]	1.2074	9.77575e-06	2.2248	protein_coding
ENSG00000185989	RASA3	RAS p21 protein activator 3 [Source:HGNC Symbol;Acc:HGNC:20331]	1.20727	5.16666e-08	5.87596	protein_coding
ENSG00000140534	TICRR	TOPBP1-interacting checkpoint and replication regulator [Source:HGNC Symbol;Acc:HGNC:28704]	1.20702	3.17978e-05	1.8115	protein_coding
ENSG00000134438	RAX	retina and anterior neural fold homeobox [Source:HGNC Symbol;Acc:HGNC:18662]	1.207	0.0231112	-0.307144	protein_coding
ENSG00000176890	TYMS	thymidylate synthetase [Source:HGNC Symbol;Acc:HGNC:12441]	1.20655	5.02056e-07	3.98325	protein_coding
ENSG00000137869	CYP19A1	cytochrome P450 family 19 subfamily A polypeptide 1 [Source:HGNC Symbol;Acc:HGNC:2594]	1.20468	0.0138481	1.3011	protein_coding
ENSG00000142875	PRKACB	protein kinase cAMP-dependent catalytic beta [Source:HGNC Symbol;Acc:HGNC:9381]	1.20408	7.72755e-09	5.78949	protein_coding
ENSG00000146425	DYNLT1	dynein light chain Tctex-type 1 [Source:HGNC Symbol;Acc:HGNC:11697]	1.20389	1.70831e-08	6.03868	protein_coding
ENSG00000112782	CLIC5	chloride intracellular channel 5 [Source:HGNC Symbol;Acc:HGNC:13517]	1.20198	2.34328e-05	2.22747	protein_coding
ENSG00000197930	ERO1L	ERO1-like (S. cerevisiae) [Source:HGNC Symbol;Acc:HGNC:13280]	1.20165	2.30167e-07	6.88411	protein_coding
ENSG00000155666	KDM8	lysine (K)-specific demethylase 8 [Source:HGNC Symbol;Acc:HGNC:25840]	1.20162	9.0121e-08	1.62365	protein_coding
ENSG00000130479	MAP1S	microtubule-associated protein 1S [Source:HGNC Symbol;Acc:HGNC:15715]	1.20148	1.05994e-06	4.45851	protein_coding
ENSG00000002834	LASP1	LIM and SH3 protein 1 [Source:HGNC Symbol;Acc:HGNC:6513]	1.20073	1.04594e-12	8.02951	protein_coding
ENSG00000180884	ZNF792	zinc finger protein 792 [Source:HGNC Symbol;Acc:HGNC:24751]	1.20056	1.18824e-10	2.56482	protein_coding
ENSG00000203812	HIST2H2AA4	histone cluster 2 H2aa4 [Source:HGNC Symbol;Acc:HGNC:29668]	1.19836	0.00314982	2.93158	protein_coding
ENSG00000064886	CHI3L2	chitinase 3-like 2 [Source:HGNC Symbol;Acc:HGNC:1933]	1.19816	0.0175206	4.97043	protein_coding
ENSG00000103005	USB1	U6 snRNA biogenesis 1 [Source:HGNC Symbol;Acc:HGNC:25792]	1.1979	1.88102e-13	5.46972	protein_coding
ENSG00000187239	FNBP1	formin binding protein 1 [Source:HGNC Symbol;Acc:HGNC:17069]	1.19757	1.68447e-06	7.03862	protein_coding
ENSG00000103569	AQP9	aquaporin 9 [Source:HGNC Symbol;Acc:HGNC:643]	1.19719	0.00422872	6.14762	protein_coding
ENSG00000184584	TMEM173	transmembrane protein 173 [Source:HGNC Symbol;Acc:HGNC:27962]	1.197	3.10052e-10	6.26275	protein_coding
ENSG00000076351	SLC46A1	solute carrier family 46 (folate transporter) member 1 [Source:HGNC Symbol;Acc:HGNC:30521]	1.19557	6.51892e-06	1.96478	protein_coding
ENSG00000108932	SLC16A6	solute carrier family 16 member 6 [Source:HGNC Symbol;Acc:HGNC:10927]	1.19541	1.71809e-06	3.90633	protein_coding
ENSG00000168237	GLYCTK	glycerate kinase [Source:HGNC Symbol;Acc:HGNC:24247]	1.19449	7.39768e-07	2.21227	protein_coding
ENSG00000184635	ZNF93	zinc finger protein 93 [Source:HGNC Symbol;Acc:HGNC:13169]	1.19401	1.82181e-08	2.13872	protein_coding
ENSG00000165480	SKA3	spindle and kinetochore associated complex subunit 3 [Source:HGNC Symbol;Acc:HGNC:20262]	1.19395	0.000111846	2.17215	protein_coding
ENSG00000101842	VSIG1	V-set and immunoglobulin domain containing 1 [Source:HGNC Symbol;Acc:HGNC:28675]	1.19253	0.000677588	0.20449	protein_coding
ENSG00000135404	CD63	CD63 molecule [Source:HGNC Symbol;Acc:HGNC:1692]	1.19144	4.60683e-11	9.15261	protein_coding
ENSG00000068366	ACSL4	acyl-CoA synthetase long-chain family member 4 [Source:HGNC Symbol;Acc:HGNC:3571]	1.19137	8.99849e-10	6.95068	protein_coding
ENSG00000119408	NEK6	NIMA-related kinase 6 [Source:HGNC Symbol;Acc:HGNC:7749]	1.19125	3.83968e-09	5.31934	protein_coding
ENSG00000205352	PRR13	proline rich 13 [Source:HGNC Symbol;Acc:HGNC:24528]	1.19117	1.38033e-10	5.48559	protein_coding
ENSG00000197043	ANXA6	annexin A6 [Source:HGNC Symbol;Acc:HGNC:544]	1.19043	4.1433e-10	7.60294	protein_coding
ENSG00000133962	CATSPERB	catsper channel auxiliary subunit beta [Source:HGNC Symbol;Acc:HGNC:20500]	1.18977	0.0424686	-0.285944	protein_coding
ENSG00000030110	BAK1	BCL2-antagonist/killer 1 [Source:HGNC Symbol;Acc:HGNC:949]	1.18951	1.35541e-07	5.71568	protein_coding
ENSG00000061918	GUCY1B3	guanylate cyclase 1 soluble beta 3 [Source:HGNC Symbol;Acc:HGNC:4687]	1.18873	3.4034e-10	4.32263	protein_coding
ENSG00000164045	CDC25A	cell division cycle 25A [Source:HGNC Symbol;Acc:HGNC:1725]	1.18861	0.000171906	1.88657	protein_coding
ENSG00000163755	HPS3	Hermansky-Pudlak syndrome 3 [Source:HGNC Symbol;Acc:HGNC:15597]	1.18828	2.92187e-10	4.67782	protein_coding
ENSG00000143815	LBR	lamin B receptor [Source:HGNC Symbol;Acc:HGNC:6518]	1.18802	2.13076e-10	6.08637	protein_coding
ENSG00000033867	SLC4A7	solute carrier family 4 sodium bicarbonate cotransporter member 7 [Source:HGNC Symbol;Acc:HGNC:11033]	1.18655	1.77443e-07	5.33784	protein_coding
ENSG00000157193	LRP8	low density lipoprotein receptor-related protein 8 apolipoprotein e receptor [Source:HGNC Symbol;Acc:HGNC:6700]	1.18591	3.37222e-06	3.07224	protein_coding
ENSG00000130449	ZSWIM6	zinc finger SWIM-type containing 6 [Source:HGNC Symbol;Acc:HGNC:29316]	1.18512	4.6269e-07	4.6535	protein_coding
ENSG00000139567	ACVRL1	activin A receptor type II-like 1 [Source:HGNC Symbol;Acc:HGNC:175]	1.18464	3.66581e-09	5.82001	protein_coding
ENSG00000110218	PANX1	pannexin 1 [Source:HGNC Symbol;Acc:HGNC:8599]	1.18284	6.51494e-08	5.50488	protein_coding
ENSG00000109667	SLC2A9	solute carrier family 2 (facilitated glucose transporter) member 9 [Source:HGNC Symbol;Acc:HGNC:13446]	1.18197	0.000148099	3.59785	protein_coding
ENSG00000145819	ARHGAP26	Rho GTPase activating protein 26 [Source:HGNC Symbol;Acc:HGNC:17073]	1.18069	3.23623e-07	4.9458	protein_coding
ENSG00000163297	ANTXR2	anthrax toxin receptor 2 [Source:HGNC Symbol;Acc:HGNC:21732]	1.18067	1.35108e-08	6.08342	protein_coding
ENSG00000164509	IL31RA	interleukin 31 receptor A [Source:HGNC Symbol;Acc:HGNC:18969]	1.18048	0.00991651	1.87036	protein_coding
ENSG00000142227	EMP3	epithelial membrane protein 3 [Source:HGNC Symbol;Acc:HGNC:3335]	1.18033	2.68137e-07	6.08573	protein_coding
ENSG00000123219	CENPK	centromere protein K [Source:HGNC Symbol;Acc:HGNC:29479]	1.17995	0.000442281	2.39212	protein_coding
ENSG00000169826	CSGALNACT2	chondroitin sulfate N-acetylgalactosaminyltransferase 2 [Source:HGNC Symbol;Acc:HGNC:24292]	1.17894	4.29974e-11	5.98137	protein_coding
ENSG00000166073	GPR176	G protein-coupled receptor 176 [Source:HGNC Symbol;Acc:HGNC:32370]	1.17475	2.0814e-06	4.58879	protein_coding
ENSG00000185480	PARPBP	PARP1 binding protein [Source:HGNC Symbol;Acc:HGNC:26074]	1.17464	6.48644e-05	1.90355	protein_coding
ENSG00000233768	NA	NA	1.17286	0.000165259	1.12068	NA
ENSG00000073849	ST6GAL1	ST6 beta-galactosamide alpha-26-sialyltranferase 1 [Source:HGNC Symbol;Acc:HGNC:10860]	1.17152	1.89039e-07	6.37472	protein_coding
ENSG00000188971	NA	NA	1.17138	4.85986e-05	4.05411	NA
ENSG00000204428	LY6G5C	lymphocyte antigen 6 complex locus G5C [Source:HGNC Symbol;Acc:HGNC:13932]	1.17058	9.26924e-05	0.31989	protein_coding
ENSG00000117385	P3H1	prolyl 3-hydroxylase 1 [Source:HGNC Symbol;Acc:HGNC:19316]	1.16623	3.1001e-08	5.16884	protein_coding
ENSG00000137161	CNPY3	canopy FGF signaling regulator 3 [Source:HGNC Symbol;Acc:HGNC:11968]	1.16525	2.05646e-10	5.32323	protein_coding
ENSG00000215784	FAM72D	family with sequence similarity 72 member D [Source:HGNC Symbol;Acc:HGNC:33593]	1.16392	0.000312134	1.27931	protein_coding
ENSG00000066279	ASPM	asp (abnormal spindle) homolog microcephaly associated (Drosophila) [Source:HGNC Symbol;Acc:HGNC:19048]	1.16375	0.000419656	4.35575	protein_coding
ENSG00000143476	DTL	denticleless E3 ubiquitin protein ligase homolog (Drosophila) [Source:HGNC Symbol;Acc:HGNC:30288]	1.16349	1.45803e-05	3.20031	protein_coding
ENSG00000127564	PKMYT1	protein kinase membrane associated tyrosine/threonine 1 [Source:HGNC Symbol;Acc:HGNC:29650]	1.16228	3.39463e-05	2.35748	protein_coding
ENSG00000170379	TCAF2	TRPM8 channel-associated factor 2 [Source:HGNC Symbol;Acc:HGNC:26878]	1.16192	6.06037e-08	4.50611	protein_coding
ENSG00000145936	KCNMB1	potassium channel subfamily M regulatory beta subunit 1 [Source:HGNC Symbol;Acc:HGNC:6285]	1.16157	9.7504e-06	3.32387	protein_coding
ENSG00000122870	BICC1	BicC family RNA binding protein 1 [Source:HGNC Symbol;Acc:HGNC:19351]	1.16157	5.05829e-07	5.09873	protein_coding
ENSG00000198945	L3MBTL3	l(3)mbt-like 3 (Drosophila) [Source:HGNC Symbol;Acc:HGNC:23035]	1.15803	1.90536e-07	3.30175	protein_coding
ENSG00000111247	RAD51AP1	RAD51 associated protein 1 [Source:HGNC Symbol;Acc:HGNC:16956]	1.15709	2.01861e-05	2.84775	protein_coding
ENSG00000125510	OPRL1	opiate receptor-like 1 [Source:HGNC Symbol;Acc:HGNC:8155]	1.15649	8.15128e-05	1.04745	protein_coding
ENSG00000164761	TNFRSF11B	tumor necrosis factor receptor superfamily member 11b [Source:HGNC Symbol;Acc:HGNC:11909]	1.15613	0.00114608	2.25814	protein_coding
ENSG00000134627	PIWIL4	piwi-like RNA-mediated gene silencing 4 [Source:HGNC Symbol;Acc:HGNC:18444]	1.15342	5.08614e-05	1.2872	protein_coding
ENSG00000138166	DUSP5	dual specificity phosphatase 5 [Source:HGNC Symbol;Acc:HGNC:3071]	1.15277	0.000597654	5.20261	protein_coding
ENSG00000165490	DDIAS	DNA damage-induced apoptosis suppressor [Source:HGNC Symbol;Acc:HGNC:26351]	1.15197	2.65324e-06	2.26568	protein_coding
ENSG00000100526	CDKN3	cyclin-dependent kinase inhibitor 3 [Source:HGNC Symbol;Acc:HGNC:1791]	1.15126	0.00106613	2.81882	protein_coding
ENSG00000163874	ZC3H12A	zinc finger CCCH-type containing 12A [Source:HGNC Symbol;Acc:HGNC:26259]	1.15125	0.00144003	5.84836	protein_coding
ENSG00000169598	DFFB	DNA fragmentation factor 40kDa beta polypeptide (caspase-activated DNase) [Source:HGNC Symbol;Acc:HGNC:2773]	1.15043	8.9236e-08	2.39105	protein_coding
ENSG00000153179	RASSF3	Ras association (RalGDS/AF-6) domain family member 3 [Source:HGNC Symbol;Acc:HGNC:14271]	1.1501	2.44163e-13	5.79801	protein_coding
ENSG00000188811	NHLRC3	NHL repeat containing 3 [Source:HGNC Symbol;Acc:HGNC:33751]	1.14969	8.56497e-07	5.05915	protein_coding
ENSG00000152784	PRDM8	PR domain containing 8 [Source:HGNC Symbol;Acc:HGNC:13993]	1.14948	0.000773216	2.43496	protein_coding
ENSG00000172795	DCP2	decapping mRNA 2 [Source:HGNC Symbol;Acc:HGNC:24452]	1.14927	1.68874e-09	5.72024	protein_coding
ENSG00000177335	C8orf31	chromosome 8 open reading frame 31 [Source:HGNC Symbol;Acc:HGNC:26731]	1.1492	0.00353825	-0.389026	processed_transcript
ENSG00000118369	USP35	ubiquitin specific peptidase 35 [Source:HGNC Symbol;Acc:HGNC:20061]	1.1485	8.53225e-07	2.75335	protein_coding
ENSG00000100628	ASB2	ankyrin repeat and SOCS box containing 2 [Source:HGNC Symbol;Acc:HGNC:16012]	1.14836	0.000165772	2.1309	protein_coding
ENSG00000138071	ACTR2	ARP2 actin-related protein 2 homolog (yeast) [Source:HGNC Symbol;Acc:HGNC:169]	1.1479	2.38965e-10	9.02221	protein_coding
ENSG00000168209	DDIT4	DNA-damage-inducible transcript 4 [Source:HGNC Symbol;Acc:HGNC:24944]	1.14784	0.000249661	6.81575	protein_coding
ENSG00000120063	GNA13	guanine nucleotide binding protein (G protein) alpha 13 [Source:HGNC Symbol;Acc:HGNC:4381]	1.14748	2.94211e-11	7.08241	protein_coding
ENSG00000134057	CCNB1	cyclin B1 [Source:HGNC Symbol;Acc:HGNC:1579]	1.14594	9.46914e-06	4.39933	protein_coding
ENSG00000120910	PPP3CC	protein phosphatase 3 catalytic subunit gamma isozyme [Source:HGNC Symbol;Acc:HGNC:9316]	1.14541	5.4963e-08	4.53553	protein_coding
ENSG00000128487	SPECC1	sperm antigen with calponin homology and coiled-coil domains 1 [Source:HGNC Symbol;Acc:HGNC:30615]	1.1445	3.4413e-09	4.46083	protein_coding
ENSG00000185201	IFITM2	interferon induced transmembrane protein 2 [Source:HGNC Symbol;Acc:HGNC:5413]	1.1432	1.26148e-07	6.85285	protein_coding
ENSG00000103042	SLC38A7	solute carrier family 38 member 7 [Source:HGNC Symbol;Acc:HGNC:25582]	1.14263	2.7104e-10	4.31402	protein_coding
ENSG00000166922	SCG5	secretogranin V (7B2 protein) [Source:HGNC Symbol;Acc:HGNC:10816]	1.14181	0.0160265	0.847894	protein_coding
ENSG00000153048	CARHSP1	calcium regulated heat stable protein 1 24kDa [Source:HGNC Symbol;Acc:HGNC:17150]	1.13991	1.26838e-06	6.0456	protein_coding
ENSG00000111145	ELK3	ELK3 ETS-domain protein (SRF accessory protein 2) [Source:HGNC Symbol;Acc:HGNC:3325]	1.13924	6.69984e-09	5.27445	protein_coding
ENSG00000118971	CCND2	cyclin D2 [Source:HGNC Symbol;Acc:HGNC:1583]	1.13911	9.44794e-09	5.71038	protein_coding
ENSG00000133657	ATP13A3	ATPase type 13A3 [Source:HGNC Symbol;Acc:HGNC:24113]	1.13901	3.34079e-07	7.05007	protein_coding
ENSG00000001036	FUCA2	fucosidase alpha-L- 2 plasma [Source:HGNC Symbol;Acc:HGNC:4008]	1.13879	5.37897e-09	5.37352	protein_coding
ENSG00000153317	ASAP1	ArfGAP with SH3 domain ankyrin repeat and PH domain 1 [Source:HGNC Symbol;Acc:HGNC:2720]	1.13872	5.35249e-07	6.45938	protein_coding
ENSG00000054219	LY75	lymphocyte antigen 75 [Source:HGNC Symbol;Acc:HGNC:6729]	1.13792	3.56438e-07	4.38855	protein_coding
ENSG00000153029	MR1	major histocompatibility complex class I-related [Source:HGNC Symbol;Acc:HGNC:4975]	1.13741	6.61258e-11	5.12821	protein_coding
ENSG00000129003	VPS13C	vacuolar protein sorting 13 homolog C (S. cerevisiae) [Source:HGNC Symbol;Acc:HGNC:23594]	1.13724	3.52963e-06	6.67755	protein_coding
ENSG00000112029	FBXO5	F-box protein 5 [Source:HGNC Symbol;Acc:HGNC:13584]	1.13321	2.22561e-06	3.34754	protein_coding
ENSG00000168282	MGAT2	mannosyl (alpha-16-)-glycoprotein beta-12-N-acetylglucosaminyltransferase [Source:HGNC Symbol;Acc:HGNC:7045]	1.13296	1.45374e-10	5.44079	protein_coding
ENSG00000123130	ACOT9	acyl-CoA thioesterase 9 [Source:HGNC Symbol;Acc:HGNC:17152]	1.13206	1.53698e-10	5.46392	protein_coding
ENSG00000118507	AKAP7	A kinase (PRKA) anchor protein 7 [Source:HGNC Symbol;Acc:HGNC:377]	1.13126	4.65031e-07	2.93774	protein_coding
ENSG00000147416	ATP6V1B2	ATPase H+ transporting lysosomal 56/58kDa V1 subunit B2 [Source:HGNC Symbol;Acc:HGNC:854]	1.13113	1.22589e-10	8.08988	protein_coding
ENSG00000164484	TMEM200A	transmembrane protein 200A [Source:HGNC Symbol;Acc:HGNC:21075]	1.13107	2.93901e-07	3.12022	protein_coding
ENSG00000128165	ADM2	adrenomedullin 2 [Source:HGNC Symbol;Acc:HGNC:28898]	1.1308	0.0129221	0.929501	protein_coding
ENSG00000163191	S100A11	S100 calcium binding protein A11 [Source:HGNC Symbol;Acc:HGNC:10488]	1.13054	7.39879e-11	8.97482	protein_coding
ENSG00000163947	ARHGEF3	Rho guanine nucleotide exchange factor (GEF) 3 [Source:HGNC Symbol;Acc:HGNC:683]	1.13006	1.1335e-08	5.81347	protein_coding
ENSG00000065989	PDE4A	phosphodiesterase 4A cAMP-specific [Source:HGNC Symbol;Acc:HGNC:8780]	1.12872	1.4178e-06	4.64758	protein_coding
ENSG00000129048	ACKR4	atypical chemokine receptor 4 [Source:HGNC Symbol;Acc:HGNC:1611]	1.12834	0.00605711	4.46239	protein_coding
ENSG00000119522	DENND1A	DENN/MADD domain containing 1A [Source:HGNC Symbol;Acc:HGNC:29324]	1.12796	2.89476e-09	4.96205	protein_coding
ENSG00000148459	PDSS1	prenyl (decaprenyl) diphosphate synthase subunit 1 [Source:HGNC Symbol;Acc:HGNC:17759]	1.12725	4.79728e-05	2.54968	protein_coding
ENSG00000112419	PHACTR2	phosphatase and actin regulator 2 [Source:HGNC Symbol;Acc:HGNC:20956]	1.12563	4.77376e-06	5.1884	protein_coding
ENSG00000104043	ATP8B4	ATPase class I type 8B member 4 [Source:HGNC Symbol;Acc:HGNC:13536]	1.1255	1.11032e-05	3.40329	protein_coding
ENSG00000042286	AIFM2	apoptosis-inducing factor mitochondrion-associated 2 [Source:HGNC Symbol;Acc:HGNC:21411]	1.12461	3.65053e-06	4.36168	protein_coding
ENSG00000138600	SPPL2A	signal peptide peptidase like 2A [Source:HGNC Symbol;Acc:HGNC:30227]	1.12439	3.42176e-09	6.16311	protein_coding
ENSG00000117245	KIF17	kinesin family member 17 [Source:HGNC Symbol;Acc:HGNC:19167]	1.12381	2.66441e-07	1.49636	protein_coding
ENSG00000166289	PLEKHF1	pleckstrin homology domain containing family F (with FYVE domain) member 1 [Source:HGNC Symbol;Acc:HGNC:20764]	1.12232	1.95334e-06	3.70291	protein_coding
ENSG00000169756	LIMS1	LIM and senescent cell antigen-like domains 1 [Source:HGNC Symbol;Acc:HGNC:6616]	1.1214	2.13017e-12	6.9567	protein_coding
ENSG00000135148	TRAFD1	TRAF-type zinc finger domain containing 1 [Source:HGNC Symbol;Acc:HGNC:24808]	1.12097	5.322e-09	6.71577	protein_coding
ENSG00000051180	RAD51	RAD51 recombinase [Source:HGNC Symbol;Acc:HGNC:9817]	1.12047	2.04971e-05	2.47863	protein_coding
ENSG00000163754	GYG1	glycogenin 1 [Source:HGNC Symbol;Acc:HGNC:4699]	1.12027	2.38965e-10	5.78319	protein_coding
ENSG00000114127	XRN1	5'-3' exoribonuclease 1 [Source:HGNC Symbol;Acc:HGNC:30654]	1.11967	2.92892e-06	6.73975	protein_coding
ENSG00000198837	DENND4B	DENN/MADD domain containing 4B [Source:HGNC Symbol;Acc:HGNC:29044]	1.11847	3.16738e-05	5.69869	protein_coding
[truncated: 2,580 more rows]
