# Supplementary material for: Meta-transcriptome Profiling of the Human-Leishmania braziliensis Cutaneous Lesion
Source: PLoS Negl Trop Dis. 2016 Sep 15;10(9):e0004992. doi: 10.1371/journal.pntd.0004992 (PMC5025153; doi:10.1371/journal.pntd.0004992)
Supplement: S4 Table — (XLSX) [file pntd.0004992.s010.xlsx]

## Sheet: Sheet1
Differentially Expressed Genes (PT-Neg vs PT-Pos)
p-value < 0.05, logFC is log2 transformed
ID	Symbol	Description	logFC	adj.P.Val	AveExpr	Type
ENSG00000211940	IGHV3-9	immunoglobulin heavy variable 3-9 [Source:HGNC Symbol;Acc:5628]	4.08361	0.00641172	2.33245	IG_V_gene
ENSG00000211658	IGLV3-27	immunoglobulin lambda variable 3-27 [Source:HGNC Symbol;Acc:HGNC:5910]	3.88017	0.0114047	0.510213	IG_V_gene
ENSG00000102794	IRG1	immunoresponsive 1 homolog (mouse) [Source:HGNC Symbol;Acc:HGNC:33904]	3.77451	3.77554e-05	1.65427	protein_coding
ENSG00000211976	IGHV3-73	immunoglobulin heavy variable 3-73 [Source:HGNC Symbol;Acc:HGNC:5623]	3.77427	0.0158265	1.30474	IG_V_gene
ENSG00000211946	IGHV3-20	immunoglobulin heavy variable 3-20 [Source:HGNC Symbol;Acc:HGNC:5585]	3.68161	0.0471789	1.02234	IG_V_gene
ENSG00000211670	IGLV3-9	immunoglobulin lambda variable 3-9 (gene/pseudogene) [Source:HGNC Symbol;Acc:HGNC:5918]	3.66543	0.0271958	0.261566	IG_V_gene
ENSG00000211968	IGHV1-58	immunoglobulin heavy variable 1-58 [Source:HGNC Symbol;Acc:HGNC:5555]	3.57293	0.0193346	-0.988306	IG_V_gene
ENSG00000211934	IGHV1-2	immunoglobulin heavy variable 1-2 [Source:HGNC Symbol;Acc:HGNC:5550]	3.55254	0.017857	3.48116	IG_V_gene
ENSG00000211685	IGLC7	immunoglobulin lambda constant 7 [Source:HGNC Symbol;Acc:HGNC:5861]	3.46845	0.0436937	0.404078	IG_C_gene
ENSG00000211964	IGHV3-48	immunoglobulin heavy variable 3-48 [Source:HGNC Symbol;Acc:HGNC:5606]	3.428	0.0147045	2.4401	IG_V_gene
ENSG00000211973	IGHV1-69	immunoglobulin heavy variable 1-69 [Source:HGNC Symbol;Acc:HGNC:5558]	3.4172	0.0430066	3.70789	IG_V_gene
ENSG00000244575	IGKV1-27	immunoglobulin kappa variable 1-27 [Source:HGNC Symbol;Acc:HGNC:5735]	3.39381	0.00985731	2.68327	IG_V_gene
ENSG00000211947	IGHV3-21	immunoglobulin heavy variable 3-21 [Source:HGNC Symbol;Acc:HGNC:5586]	3.37632	0.0184078	3.5594	IG_V_gene
ENSG00000211593	IGKJ5	immunoglobulin kappa joining 5 [Source:HGNC Symbol;Acc:HGNC:5723]	3.35878	0.00159712	-2.01099	IG_J_gene
ENSG00000211939	IGHV1-8	immunoglobulin heavy variable 1-8 [Source:HGNC Symbol;Acc:5559]	3.30749	0.0147045	0.983101	IG_V_gene
ENSG00000211949	IGHV3-23	immunoglobulin heavy variable 3-23 [Source:HGNC Symbol;Acc:HGNC:5588]	3.28601	0.0261204	4.32045	IG_V_gene
ENSG00000211897	IGHG3	immunoglobulin heavy constant gamma 3 (G3m marker) [Source:HGNC Symbol;Acc:HGNC:5527]	3.28428	0.0372784	6.4641	IG_C_gene
ENSG00000211662	IGLV3-21	immunoglobulin lambda variable 3-21 [Source:HGNC Symbol;Acc:HGNC:5905]	3.28422	0.014441	3.8374	IG_V_gene
ENSG00000211673	IGLV3-1	immunoglobulin lambda variable 3-1 [Source:HGNC Symbol;Acc:HGNC:5896]	3.25547	0.00330007	3.80429	IG_V_gene
ENSG00000211651	IGLV1-44	immunoglobulin lambda variable 1-44 [Source:HGNC Symbol;Acc:HGNC:5879]	3.25259	0.0193532	3.46634	IG_V_gene
ENSG00000239819	IGKV1D-8	immunoglobulin kappa variable 1D-8 [Source:HGNC Symbol;Acc:HGNC:5759]	3.22831	0.0126808	-1.84071	IG_V_gene
ENSG00000239975	IGKV1D-33	immunoglobulin kappa variable 1D-33 [Source:HGNC Symbol;Acc:HGNC:5753]	3.20623	0.035268	2.60394	IG_V_gene
ENSG00000089692	LAG3	lymphocyte-activation gene 3 [Source:HGNC Symbol;Acc:HGNC:6476]	3.17336	2.30088e-07	3.89901	protein_coding
ENSG00000211943	IGHV3-15	immunoglobulin heavy variable 3-15 [Source:HGNC Symbol;Acc:HGNC:5582]	3.17168	0.0266813	3.03937	IG_V_gene
ENSG00000211648	IGLV1-47	immunoglobulin lambda variable 1-47 [Source:HGNC Symbol;Acc:HGNC:5880]	3.09997	0.00759483	3.20941	IG_V_gene
ENSG00000169429	CXCL8	chemokine (C-X-C motif) ligand 8 [Source:HGNC Symbol;Acc:HGNC:6025]	3.08816	0.0362487	4.58238	protein_coding
ENSG00000138684	IL21	interleukin 21 [Source:HGNC Symbol;Acc:HGNC:6005]	3.06456	0.00131499	-1.9752	protein_coding
ENSG00000243466	IGKV1-5	immunoglobulin kappa variable 1-5 [Source:HGNC Symbol;Acc:HGNC:5741]	3.05802	0.0374445	5.11771	IG_V_gene
ENSG00000115523	GNLY	granulysin [Source:HGNC Symbol;Acc:HGNC:4414]	3.05262	3.77554e-05	6.05209	protein_coding
ENSG00000211679	IGLC3	immunoglobulin lambda constant 3 (Kern-Oz+ marker) [Source:HGNC Symbol;Acc:HGNC:5857]	3.04034	0.024191	7.32857	IG_C_gene
ENSG00000241566	IGKV2D-24	immunoglobulin kappa variable 2D-24 (non-functional) [Source:HGNC Symbol;Acc:HGNC:5797]	3.0352	0.0280042	-1.11982	IG_V_gene
ENSG00000211899	IGHM	immunoglobulin heavy constant mu [Source:HGNC Symbol;Acc:HGNC:5541]	3.01221	0.0196001	6.7825	IG_C_gene
ENSG00000211625	IGKV3D-20	immunoglobulin kappa variable 3D-20 [Source:HGNC Symbol;Acc:HGNC:5825]	2.99495	0.0273996	2.66917	IG_V_gene
ENSG00000224041	IGKV3D-15	immunoglobulin kappa variable 3D-15 (gene/pseudogene) [Source:HGNC Symbol;Acc:HGNC:5824]	2.97684	0.0464405	3.09702	IG_V_gene
ENSG00000211665	IGLV3-16	immunoglobulin lambda variable 3-16 [Source:HGNC Symbol;Acc:HGNC:5901]	2.94864	0.0261211	-2.21478	IG_V_gene
ENSG00000189013	KIR2DL4	killer cell immunoglobulin-like receptor two domains long cytoplasmic tail 4 [Source:HGNC Symbol;Acc:HGNC:6332]	2.93434	9.8629e-06	1.27668	protein_coding
ENSG00000211652	IGLV7-43	immunoglobulin lambda variable 7-43 [Source:HGNC Symbol;Acc:HGNC:5929]	2.92541	0.00826999	1.25647	IG_V_gene
ENSG00000242076	IGKV1-33	immunoglobulin kappa variable 1-33 [Source:HGNC Symbol;Acc:HGNC:5737]	2.87078	0.0373122	2.64634	IG_V_gene
ENSG00000242472	IGHJ5	immunoglobulin heavy joining 5 [Source:HGNC Symbol;Acc:HGNC:5539]	2.85524	0.0158175	-1.4324	IG_J_gene
ENSG00000211637	IGLV4-69	immunoglobulin lambda variable 4-69 [Source:HGNC Symbol;Acc:HGNC:5921]	2.84944	0.0433038	1.77685	IG_V_gene
ENSG00000108688	CCL7	chemokine (C-C motif) ligand 7 [Source:HGNC Symbol;Acc:HGNC:10634]	2.8396	0.000388196	1.40135	protein_coding
ENSG00000100453	GZMB	granzyme B (granzyme 2 cytotoxic T-lymphocyte-associated serine esterase 1) [Source:HGNC Symbol;Acc:HGNC:4709]	2.80198	1.09815e-05	5.18364	protein_coding
ENSG00000110777	POU2AF1	POU class 2 associating factor 1 [Source:HGNC Symbol;Acc:HGNC:9211]	2.75774	0.0049533	2.86676	protein_coding
ENSG00000211640	IGLV6-57	immunoglobulin lambda variable 6-57 [Source:HGNC Symbol;Acc:HGNC:5927]	2.75338	0.0243679	2.3187	IG_V_gene
ENSG00000132704	FCRL2	Fc receptor-like 2 [Source:HGNC Symbol;Acc:HGNC:14875]	2.74927	0.00942944	-0.734586	protein_coding
ENSG00000211900	IGHJ6	immunoglobulin heavy joining 6 [Source:HGNC Symbol;Acc:HGNC:5540]	2.72015	0.0183375	-1.46942	IG_J_gene
ENSG00000211668	IGLV2-11	immunoglobulin lambda variable 2-11 [Source:HGNC Symbol;Acc:HGNC:5887]	2.71492	0.0451943	2.41118	IG_V_gene
ENSG00000180535	BHLHA15	basic helix-loop-helix family member a15 [Source:HGNC Symbol;Acc:HGNC:22265]	2.71396	0.0295572	-0.489583	protein_coding
ENSG00000087494	PTHLH	parathyroid hormone-like hormone [Source:HGNC Symbol;Acc:HGNC:9607]	2.68568	0.00593435	1.17191	protein_coding
ENSG00000144191	CNGA3	cyclic nucleotide gated channel alpha 3 [Source:HGNC Symbol;Acc:HGNC:2150]	2.66879	0.014781	-1.81594	protein_coding
ENSG00000104970	KIR3DX1	killer cell immunoglobulin-like receptor three domains X1 [Source:HGNC Symbol;Acc:HGNC:25043]	2.66317	4.0827e-05	-0.131319	protein_coding
ENSG00000211959	IGHV4-39	immunoglobulin heavy variable 4-39 [Source:HGNC Symbol;Acc:HGNC:5651]	2.64889	0.0423099	3.03009	IG_V_gene
ENSG00000240403	KIR3DL2	killer cell immunoglobulin-like receptor three domains long cytoplasmic tail 2 [Source:HGNC Symbol;Acc:HGNC:6339]	2.64661	0.000118924	-0.265304	protein_coding
ENSG00000167476	JSRP1	junctional sarcoplasmic reticulum protein 1 [Source:HGNC Symbol;Acc:HGNC:24963]	2.64052	0.0350636	-1.09251	protein_coding
ENSG00000242371	IGKV1-39	immunoglobulin kappa variable 1-39 (gene/pseudogene) [Source:HGNC Symbol;Acc:HGNC:5740]	2.63855	0.0362232	4.32419	IG_V_gene
ENSG00000251546	IGKV1D-39	immunoglobulin kappa variable 1D-39 [Source:HGNC Symbol;Acc:HGNC:5756]	2.63178	0.0309644	4.42113	IG_V_gene
ENSG00000171246	NPTX1	neuronal pentraxin I [Source:HGNC Symbol;Acc:HGNC:7952]	2.59587	0.036213	0.282526	protein_coding
ENSG00000143297	FCRL5	Fc receptor-like 5 [Source:HGNC Symbol;Acc:HGNC:18508]	2.57311	0.0107826	1.7191	protein_coding
ENSG00000242534	IGKV2D-28	immunoglobulin kappa variable 2D-28 [Source:HGNC Symbol;Acc:HGNC:5799]	2.57096	0.0463788	3.00452	IG_V_gene
ENSG00000228325	IGKV3D-7	immunoglobulin kappa variable 3D-7 [Source:HGNC Symbol;Acc:HGNC:5829]	2.5651	0.0139318	-2.27166	IG_V_gene
ENSG00000254709	IGLL5	immunoglobulin lambda-like polypeptide 5 [Source:HGNC Symbol;Acc:HGNC:38476]	2.54936	0.0188601	-0.495205	protein_coding
ENSG00000211598	IGKV4-1	immunoglobulin kappa variable 4-1 [Source:HGNC Symbol;Acc:HGNC:5834]	2.54821	0.0447336	4.52474	IG_V_gene
ENSG00000180644	PRF1	perforin 1 (pore forming protein) [Source:HGNC Symbol;Acc:HGNC:9360]	2.53835	9.8629e-06	5.22444	protein_coding
ENSG00000167633	KIR3DL1	killer cell immunoglobulin-like receptor three domains long cytoplasmic tail 1 [Source:HGNC Symbol;Acc:HGNC:6338]	2.52952	0.00130231	-0.136627	protein_coding
ENSG00000211663	IGLV3-19	immunoglobulin lambda variable 3-19 [Source:HGNC Symbol;Acc:HGNC:5903]	2.52616	0.0467324	3.28414	IG_V_gene
ENSG00000058085	LAMC2	laminin gamma 2 [Source:HGNC Symbol;Acc:HGNC:6493]	2.52446	0.001131	6.31349	protein_coding
ENSG00000244116	IGKV2-28	immunoglobulin kappa variable 2-28 [Source:HGNC Symbol;Acc:HGNC:5783]	2.51631	0.0471789	3.04227	IG_V_gene
ENSG00000226777	KIAA0125	KIAA0125 [Source:HGNC Symbol;Acc:HGNC:19955]	2.51564	0.00270068	0.204788	lincRNA
ENSG00000170476	MZB1	marginal zone B and B1 cell-specific protein [Source:HGNC Symbol;Acc:HGNC:30125]	2.50253	0.00751606	3.38427	protein_coding
ENSG00000125498	KIR2DL1	killer cell immunoglobulin-like receptor two domains long cytoplasmic tail 1 [Source:HGNC Symbol;Acc:HGNC:6329]	2.49308	0.00720945	-1.845	protein_coding
ENSG00000183542	KLRC4	killer cell lectin-like receptor subfamily C member 4 [Source:HGNC Symbol;Acc:HGNC:6377]	2.49237	0.000764344	-1.88844	protein_coding
ENSG00000105825	TFPI2	tissue factor pathway inhibitor 2 [Source:HGNC Symbol;Acc:HGNC:11761]	2.48757	0.00918862	1.57404	protein_coding
ENSG00000243772	KIR2DL3	killer cell immunoglobulin-like receptor two domains long cytoplasmic tail 3 [Source:HGNC Symbol;Acc:HGNC:6331]	2.4717	0.000254851	0.168019	protein_coding
ENSG00000149948	HMGA2	high mobility group AT-hook 2 [Source:HGNC Symbol;Acc:HGNC:5009]	2.46615	0.0273074	-0.300171	protein_coding
ENSG00000134545	KLRC1	killer cell lectin-like receptor subfamily C member 1 [Source:HGNC Symbol;Acc:HGNC:6374]	2.46185	1.09815e-05	1.74111	protein_coding
ENSG00000105369	CD79A	CD79a molecule immunoglobulin-associated alpha [Source:HGNC Symbol;Acc:HGNC:1698]	2.41049	0.0107792	2.71395	protein_coding
ENSG00000235896	NA	NA	2.40726	0.0254846	-1.71625	NA
ENSG00000153093	ACOXL	acyl-CoA oxidase-like [Source:HGNC Symbol;Acc:HGNC:25621]	2.38676	0.0189201	-1.31196	protein_coding
ENSG00000189350	FAM179A	family with sequence similarity 179 member A [Source:HGNC Symbol;Acc:HGNC:33715]	2.37269	2.14023e-05	1.14492	protein_coding
ENSG00000129277	CCL4	C-C motif chemokine 4 Precursor [Source:UniProtKB/Swiss-Prot;Acc:P13236]	2.35329	4.0827e-05	3.77905	protein_coding
ENSG00000187323	DCC	DCC netrin 1 receptor [Source:HGNC Symbol;Acc:HGNC:2701]	2.34733	0.00944979	-1.58526	protein_coding
ENSG00000143603	KCNN3	potassium channel calcium activated intermediate/small conductance subfamily N alpha member 3 [Source:HGNC Symbol;Acc:HGNC:6292]	2.34259	0.0126808	0.266135	protein_coding
ENSG00000189430	NCR1	natural cytotoxicity triggering receptor 1 [Source:HGNC Symbol;Acc:HGNC:6731]	2.34202	1.09815e-05	0.0815568	protein_coding
ENSG00000111537	IFNG	interferon gamma [Source:HGNC Symbol;Acc:HGNC:5438]	2.30379	0.000247417	1.94108	protein_coding
ENSG00000006075	CCL3	C-C motif chemokine 4 Precursor [Source:UniProtKB/Swiss-Prot;Acc:P10147]	2.29452	0.000587332	3.79628	protein_coding
ENSG00000243238	IGKV2-30	immunoglobulin kappa variable 2-30 [Source:HGNC Symbol;Acc:HGNC:5785]	2.24416	0.0256948	2.18176	IG_V_gene
ENSG00000189233	NUGGC	nuclear GTPase germinal center associated [Source:HGNC Symbol;Acc:HGNC:33550]	2.22547	0.000299852	1.09525	protein_coding
ENSG00000239571	IGKV2D-30	immunoglobulin kappa variable 2D-30 [Source:HGNC Symbol;Acc:HGNC:5801]	2.15613	0.0326893	1.19621	IG_V_gene
ENSG00000048462	TNFRSF17	tumor necrosis factor receptor superfamily member 17 [Source:HGNC Symbol;Acc:HGNC:11913]	2.13473	0.0324417	0.31242	protein_coding
ENSG00000099958	DERL3	derlin 3 [Source:HGNC Symbol;Acc:HGNC:14236]	2.13377	0.00962147	3.13955	protein_coding
ENSG00000171004	HS6ST2	heparan sulfate 6-O-sulfotransferase 2 [Source:HGNC Symbol;Acc:HGNC:19133]	2.11984	0.029493	-0.341102	protein_coding
ENSG00000205810	KLRC3	killer cell lectin-like receptor subfamily C member 3 [Source:HGNC Symbol;Acc:HGNC:6376]	2.11634	0.00154197	-0.778956	protein_coding
ENSG00000172653	C17orf66	Uncharacterized protein C17orf66 [Source:UniProtKB/Swiss-Prot;Acc:A2RTY3]	2.11047	0.0095496	-1.34142	NA
ENSG00000169248	CXCL11	chemokine (C-X-C motif) ligand 11 [Source:HGNC Symbol;Acc:HGNC:10638]	2.09405	0.0118727	5.79408	protein_coding
ENSG00000240505	TNFRSF13B	tumor necrosis factor receptor superfamily member 13B [Source:HGNC Symbol;Acc:HGNC:18153]	2.08906	0.0100053	-0.888043	protein_coding
ENSG00000183508	FAM46C	family with sequence similarity 46 member C [Source:HGNC Symbol;Acc:HGNC:24712]	2.08805	0.00468678	5.11773	protein_coding
ENSG00000177455	CD19	CD19 molecule [Source:HGNC Symbol;Acc:HGNC:1633]	2.08689	0.0170583	0.235656	protein_coding
ENSG00000168243	GNG4	guanine nucleotide binding protein (G protein) gamma 4 [Source:HGNC Symbol;Acc:HGNC:4407]	2.08301	0.00159712	-0.2004	protein_coding
ENSG00000177494	ZBED2	zinc finger BED-type containing 2 [Source:HGNC Symbol;Acc:HGNC:20710]	2.07268	0.000118924	2.59671	protein_coding
ENSG00000183837	PNMA3	paraneoplastic Ma antigen 3 [Source:HGNC Symbol;Acc:HGNC:18742]	2.05456	0.00383624	-0.0364061	protein_coding
ENSG00000134571	MYBPC3	myosin binding protein C cardiac [Source:HGNC Symbol;Acc:HGNC:7551]	2.05304	0.0243682	-0.00705904	protein_coding
ENSG00000196092	PAX5	paired box 5 [Source:HGNC Symbol;Acc:HGNC:8619]	2.03558	0.0209092	0.848392	protein_coding
ENSG00000074966	TXK	TXK tyrosine kinase [Source:HGNC Symbol;Acc:HGNC:12434]	2.02272	1.09815e-05	2.28562	protein_coding
ENSG00000126262	FFAR2	free fatty acid receptor 2 [Source:HGNC Symbol;Acc:HGNC:4501]	2.01501	0.0220646	2.63447	protein_coding
ENSG00000010310	GIPR	gastric inhibitory polypeptide receptor [Source:HGNC Symbol;Acc:HGNC:4271]	2.00933	0.00387902	0.40224	protein_coding
ENSG00000128383	APOBEC3A	apolipoprotein B mRNA editing enzyme catalytic polypeptide-like 3A [Source:HGNC Symbol;Acc:HGNC:17343]	1.99574	0.00377682	4.27539	protein_coding
ENSG00000174171			1.9905	0.0321402	-0.227948	antisense
ENSG00000011590	ZBTB32	zinc finger and BTB domain containing 32 [Source:HGNC Symbol;Acc:HGNC:16763]	1.9852	0.00274344	-0.382572	protein_coding
ENSG00000205809	KLRC2	killer cell lectin-like receptor subfamily C member 2 [Source:HGNC Symbol;Acc:HGNC:6375]	1.9827	0.00506951	-0.0903536	protein_coding
ENSG00000149294	NCAM1	neural cell adhesion molecule 1 [Source:HGNC Symbol;Acc:HGNC:7656]	1.96367	0.000209484	2.71384	protein_coding
ENSG00000151572	ANO4	anoctamin 4 [Source:HGNC Symbol;Acc:HGNC:23837]	1.9481	0.0172093	-0.417535	protein_coding
ENSG00000187486	KCNJ11	potassium channel inwardly rectifying subfamily J member 11 [Source:HGNC Symbol;Acc:HGNC:6257]	1.91137	0.0233655	-1.52486	protein_coding
ENSG00000172379	ARNT2	aryl-hydrocarbon receptor nuclear translocator 2 [Source:HGNC Symbol;Acc:HGNC:16876]	1.88892	3.02203e-06	3.57966	protein_coding
ENSG00000163599	CTLA4	cytotoxic T-lymphocyte-associated protein 4 [Source:HGNC Symbol;Acc:HGNC:2505]	1.85569	0.00011263	2.99996	protein_coding
ENSG00000162004	CCDC78	coiled-coil domain containing 78 [Source:HGNC Symbol;Acc:HGNC:14153]	1.83855	0.0246961	-0.199986	protein_coding
ENSG00000187862	TTC24	tetratricopeptide repeat domain 24 [Source:HGNC Symbol;Acc:HGNC:32348]	1.83537	0.00330007	-0.000701596	protein_coding
ENSG00000173762	CD7	CD7 molecule [Source:HGNC Symbol;Acc:HGNC:1695]	1.83179	0.000208667	3.9937	protein_coding
ENSG00000053747	LAMA3	laminin alpha 3 [Source:HGNC Symbol;Acc:HGNC:6483]	1.82589	0.00289369	5.91254	protein_coding
ENSG00000050730	TNIP3	TNFAIP3 interacting protein 3 [Source:HGNC Symbol;Acc:HGNC:19315]	1.82145	0.000788756	1.54442	protein_coding
ENSG00000134539	KLRD1	killer cell lectin-like receptor subfamily D member 1 [Source:HGNC Symbol;Acc:HGNC:6378]	1.8212	0.000208667	3.41819	protein_coding
ENSG00000019186	CYP24A1	cytochrome P450 family 24 subfamily A polypeptide 1 [Source:HGNC Symbol;Acc:HGNC:2602]	1.82023	0.0377562	1.9578	protein_coding
ENSG00000160318	CLDND2	claudin domain containing 2 [Source:HGNC Symbol;Acc:HGNC:28511]	1.8147	0.000788756	-0.0679504	protein_coding
ENSG00000136634	IL10	interleukin 10 [Source:HGNC Symbol;Acc:HGNC:5962]	1.81393	0.000118924	1.6829	protein_coding
ENSG00000255524	NPIPB8	nuclear pore complex interacting protein family member B8 [Source:HGNC Symbol;Acc:HGNC:37490]	1.81271	0.037445	-1.46854	protein_coding
ENSG00000176049	JAKMIP2	janus kinase and microtubule interacting protein 2 [Source:HGNC Symbol;Acc:HGNC:29067]	1.81018	0.000747001	1.26234	protein_coding
ENSG00000127561	SYNGR3	synaptogyrin 3 [Source:HGNC Symbol;Acc:HGNC:11501]	1.78752	0.000908548	0.956978	protein_coding
ENSG00000124256	ZBP1	Z-DNA binding protein 1 [Source:HGNC Symbol;Acc:HGNC:16176]	1.78069	0.000315439	2.76385	protein_coding
ENSG00000185760	KCNQ5	potassium channel voltage gated KQT-like subfamily Q member 5 [Source:HGNC Symbol;Acc:HGNC:6299]	1.77507	0.00417832	0.121483	protein_coding
ENSG00000108700	CCL8	chemokine (C-C motif) ligand 8 [Source:HGNC Symbol;Acc:HGNC:10635]	1.7738	0.00190645	4.85437	protein_coding
ENSG00000142102	ATHL1	ATH1 acid trehalase-like 1 (yeast) [Source:HGNC Symbol;Acc:HGNC:26210]	1.75296	0.0178917	4.60633	protein_coding
ENSG00000198574	SH2D1B	SH2 domain containing 1B [Source:HGNC Symbol;Acc:HGNC:30416]	1.7496	0.00103982	1.51506	protein_coding
ENSG00000233306	TRGV2	T cell receptor gamma variable 2 [Source:HGNC Symbol;Acc:HGNC:12287]	1.7375	0.0073812	-0.815986	TR_V_gene
ENSG00000073861	TBX21	T-box 21 [Source:HGNC Symbol;Acc:HGNC:11599]	1.73691	0.000568769	2.64827	protein_coding
ENSG00000147234	FRMPD3	FERM and PDZ domain containing 3 [Source:HGNC Symbol;Acc:HGNC:29382]	1.73604	0.0105678	-0.220286	protein_coding
ENSG00000179841	AKAP5	A kinase (PRKA) anchor protein 5 [Source:HGNC Symbol;Acc:HGNC:375]	1.73025	0.000499722	2.44654	protein_coding
ENSG00000161405	IKZF3	IKAROS family zinc finger 3 (Aiolos) [Source:HGNC Symbol;Acc:HGNC:13178]	1.72737	0.00654702	5.0302	protein_coding
ENSG00000137265	IRF4	interferon regulatory factor 4 [Source:HGNC Symbol;Acc:HGNC:6119]	1.72016	0.00149797	4.85296	protein_coding
ENSG00000169436	COL22A1	collagen type XXII alpha 1 [Source:HGNC Symbol;Acc:HGNC:22989]	1.70035	0.00879872	0.400065	protein_coding
ENSG00000156738	MS4A1	membrane-spanning 4-domains subfamily A member 1 [Source:HGNC Symbol;Acc:HGNC:7315]	1.70012	0.0272481	2.51894	protein_coding
ENSG00000205020	CCL4L1	chemokine (C-C motif) ligand 4-like 1 [Source:HGNC Symbol;Acc:10631]	1.69135	0.0138448	1.75516	protein_coding
ENSG00000115590	IL1R2	interleukin 1 receptor type II [Source:HGNC Symbol;Acc:HGNC:5994]	1.67473	0.00753019	4.56877	protein_coding
ENSG00000100450	GZMH	granzyme H (cathepsin G-like 2 protein h-CCPX) [Source:HGNC Symbol;Acc:HGNC:4710]	1.67286	0.00160646	3.66557	protein_coding
ENSG00000131203	IDO1	indoleamine 23-dioxygenase 1 [Source:HGNC Symbol;Acc:HGNC:6059]	1.65081	0.0280042	6.23354	protein_coding
ENSG00000174885	NLRP6	NLR family pyrin domain containing 6 [Source:HGNC Symbol;Acc:HGNC:22944]	1.63859	0.00433886	-0.166858	protein_coding
ENSG00000168081	PNOC	prepronociceptin [Source:HGNC Symbol;Acc:HGNC:9163]	1.63666	0.0288887	-0.723647	protein_coding
ENSG00000105374	NKG7	natural killer cell granule protein 7 [Source:HGNC Symbol;Acc:HGNC:7830]	1.62791	0.000315439	5.25185	protein_coding
ENSG00000162676	GFI1	growth factor independent 1 transcription repressor [Source:HGNC Symbol;Acc:HGNC:4237]	1.62017	0.000282377	2.1196	protein_coding
ENSG00000083454	P2RX5	purinergic receptor P2X ligand gated ion channel 5 [Source:HGNC Symbol;Acc:HGNC:8536]	1.59994	0.00297098	2.05092	protein_coding
ENSG00000197272	IL27	interleukin 27 [Source:HGNC Symbol;Acc:HGNC:19157]	1.59135	0.00159712	-0.0186552	protein_coding
ENSG00000205683	DPF3	D4 zinc and double PHD fingers family 3 [Source:HGNC Symbol;Acc:HGNC:17427]	1.5912	0.00234989	0.713584	protein_coding
ENSG00000115607	IL18RAP	interleukin 18 receptor accessory protein [Source:HGNC Symbol;Acc:HGNC:5989]	1.58361	0.000432594	2.73935	protein_coding
ENSG00000128165	ADM2	adrenomedullin 2 [Source:HGNC Symbol;Acc:HGNC:28898]	1.58305	0.0087076	0.893061	protein_coding
ENSG00000121594	CD80	CD80 molecule [Source:HGNC Symbol;Acc:HGNC:1700]	1.57417	0.00159712	1.65305	protein_coding
ENSG00000188389	PDCD1	programmed cell death 1 [Source:HGNC Symbol;Acc:HGNC:8760]	1.57208	1.54124e-05	1.54791	protein_coding
ENSG00000100385	IL2RB	interleukin 2 receptor beta [Source:HGNC Symbol;Acc:HGNC:6009]	1.56282	0.00100589	6.22433	protein_coding
ENSG00000134321	RSAD2	radical S-adenosyl methionine domain containing 2 [Source:HGNC Symbol;Acc:HGNC:30908]	1.55156	0.00638941	5.44031	protein_coding
ENSG00000136883	KIF12	kinesin family member 12 [Source:HGNC Symbol;Acc:HGNC:21495]	1.55144	0.038945	-0.855429	protein_coding
ENSG00000204149	AGAP6	ArfGAP with GTPase domain ankyrin repeat and PH domain 6 [Source:HGNC Symbol;Acc:HGNC:23466]	1.55021	0.013775	-0.900241	protein_coding
ENSG00000012124	CD22	CD22 molecule [Source:HGNC Symbol;Acc:HGNC:1643]	1.54878	0.01535	1.45238	protein_coding
ENSG00000198734	F5	coagulation factor V (proaccelerin labile factor) [Source:HGNC Symbol;Acc:HGNC:3542]	1.53375	0.0125799	2.52096	protein_coding
ENSG00000117560	FASLG	Fas ligand (TNF superfamily member 6) [Source:HGNC Symbol;Acc:HGNC:11936]	1.53027	0.000557845	2.54213	protein_coding
ENSG00000102096	PIM2	Pim-2 proto-oncogene serine/threonine kinase [Source:HGNC Symbol;Acc:HGNC:8987]	1.52997	0.00274344	5.3835	protein_coding
ENSG00000198216	CACNA1E	calcium channel voltage-dependent R type alpha 1E subunit [Source:HGNC Symbol;Acc:HGNC:1392]	1.5206	0.0273996	0.497173	protein_coding
ENSG00000122188	LAX1	lymphocyte transmembrane adaptor 1 [Source:HGNC Symbol;Acc:HGNC:26005]	1.52053	0.00851487	2.93198	protein_coding
ENSG00000120217	CD274	CD274 molecule [Source:HGNC Symbol;Acc:HGNC:17635]	1.51375	0.00893754	5.3784	protein_coding
ENSG00000169435	RASSF6	Ras association (RalGDS/AF-6) domain family member 6 [Source:HGNC Symbol;Acc:HGNC:20796]	1.51348	0.0138448	2.17195	protein_coding
ENSG00000138772	ANXA3	annexin A3 [Source:HGNC Symbol;Acc:HGNC:541]	1.50593	0.0217922	4.68803	protein_coding
ENSG00000197262	CCL4L2	chemokine (C-C motif) ligand 4-like 1 [Source:UniProtKB/Swiss-Prot;Acc:Q8NHW4]	1.50323	0.0289871	2.58285	protein_coding
ENSG00000186407	CD300E	CD300e molecule [Source:HGNC Symbol;Acc:HGNC:28874]	1.5003	0.0138803	4.9993	protein_coding
ENSG00000115085	ZAP70	zeta-chain (TCR) associated protein kinase 70kDa [Source:HGNC Symbol;Acc:HGNC:12858]	1.49202	0.00264962	4.57926	protein_coding
ENSG00000232810	TNF	tumor necrosis factor [Source:HGNC Symbol;Acc:HGNC:11892]	1.48581	0.000315439	3.43032	protein_coding
ENSG00000104321	TRPA1	transient receptor potential cation channel subfamily A member 1 [Source:HGNC Symbol;Acc:HGNC:497]	1.48038	0.0165055	0.849141	protein_coding
ENSG00000182885	ADGRG3	adhesion G protein-coupled receptor G3 [Source:HGNC Symbol;Acc:HGNC:13728]	1.47403	0.0132739	1.72546	protein_coding
ENSG00000211696	TRGV8	T cell receptor gamma variable 8 [Source:HGNC Symbol;Acc:HGNC:12294]	1.46392	0.00751606	-0.981771	TR_V_gene
ENSG00000108691	CCL2	chemokine (C-C motif) ligand 2 [Source:HGNC Symbol;Acc:HGNC:10618]	1.46064	0.0445363	6.54201	protein_coding
ENSG00000140379	BCL2A1	BCL2-related protein A1 [Source:HGNC Symbol;Acc:HGNC:991]	1.45534	0.00942944	4.23767	protein_coding
ENSG00000140105	WARS	tryptophanyl-tRNA synthetase [Source:HGNC Symbol;Acc:HGNC:12729]	1.44272	0.00460514	9.30674	protein_coding
ENSG00000028277	POU2F2	POU class 2 homeobox 2 [Source:HGNC Symbol;Acc:HGNC:9213]	1.44043	0.00317425	2.88001	protein_coding
ENSG00000171596	NMUR1	neuromedin U receptor 1 [Source:HGNC Symbol;Acc:HGNC:4518]	1.43748	0.00400187	0.168998	protein_coding
ENSG00000211695	TRGV9	T cell receptor gamma variable 9 [Source:HGNC Symbol;Acc:HGNC:12295]	1.43481	0.00695287	0.0915816	TR_V_gene
ENSG00000196684	HSH2D	hematopoietic SH2 domain containing [Source:HGNC Symbol;Acc:HGNC:24920]	1.43066	0.000976075	3.33031	protein_coding
ENSG00000152969	JAKMIP1	janus kinase and microtubule interacting protein 1 [Source:HGNC Symbol;Acc:HGNC:26460]	1.43036	0.0124662	1.44437	protein_coding
ENSG00000159753	RLTPR	RGD motif leucine rich repeats tropomodulin domain and proline-rich containing [Source:HGNC Symbol;Acc:HGNC:27089]	1.4162	0.0116385	2.89684	protein_coding
ENSG00000051341	POLQ	polymerase (DNA directed) theta [Source:HGNC Symbol;Acc:HGNC:9186]	1.41298	0.00880411	2.14482	protein_coding
ENSG00000172543	CTSW	cathepsin W [Source:HGNC Symbol;Acc:HGNC:2546]	1.40895	0.00862424	4.28365	protein_coding
ENSG00000234511	C5orf58	chromosome 5 open reading frame 58 [Source:HGNC Symbol;Acc:HGNC:37272]	1.40283	0.0328759	-1.18333	processed_transcript
ENSG00000124191	TOX2	TOX high mobility group box family member 2 [Source:HGNC Symbol;Acc:HGNC:16095]	1.38418	0.00489424	2.50499	protein_coding
ENSG00000163508	EOMES	eomesodermin [Source:HGNC Symbol;Acc:HGNC:3372]	1.38349	0.00114256	2.99281	protein_coding
ENSG00000132563	REEP2	receptor accessory protein 2 [Source:HGNC Symbol;Acc:HGNC:17975]	1.38121	0.00224861	0.450276	protein_coding
ENSG00000149054	ZNF215	zinc finger protein 215 [Source:HGNC Symbol;Acc:HGNC:13007]	1.37932	0.013775	1.05125	protein_coding
ENSG00000183473	SSTR3	Somatostatin receptor type 3 (SS3R)(SSR-28) [Source:UniProtKB/Swiss-Prot;Acc:P32745]	1.3785	0.0486078	-1.17219	protein_coding
ENSG00000154451	GBP5	guanylate binding protein 5 [Source:HGNC Symbol;Acc:HGNC:19895]	1.37846	0.037094	7.76713	protein_coding
ENSG00000197057	DTHD1	death domain containing 1 [Source:HGNC Symbol;Acc:HGNC:37261]	1.37105	0.0106806	0.695106	protein_coding
ENSG00000211745	TRBV4-2	T cell receptor beta variable 4-2 [Source:HGNC Symbol;Acc:HGNC:12216]	1.36417	0.0196001	-0.350399	TR_V_gene
ENSG00000183347	GBP6	guanylate binding protein family member 6 [Source:HGNC Symbol;Acc:HGNC:25395]	1.35016	0.0332251	3.38607	protein_coding
ENSG00000177943	MAMDC4	MAM domain containing 4 [Source:HGNC Symbol;Acc:HGNC:24083]	1.34336	0.0444623	1.25259	protein_coding
ENSG00000137474	MYO7A	myosin VIIA [Source:HGNC Symbol;Acc:HGNC:7606]	1.34042	0.00154501	3.3567	protein_coding
ENSG00000196296	ATP2A1	ATPase Ca++ transporting cardiac muscle fast twitch 1 [Source:HGNC Symbol;Acc:HGNC:811]	1.33934	0.0439292	-0.647582	protein_coding
ENSG00000213886	UBD	ubiquitin D [Source:HGNC Symbol;Acc:HGNC:18795]	1.33828	0.0106806	0.724404	protein_coding
ENSG00000150630	VEGFC	vascular endothelial growth factor C [Source:HGNC Symbol;Acc:HGNC:12682]	1.3349	0.0166553	3.22714	protein_coding
ENSG00000124772	CPNE5	copine V [Source:HGNC Symbol;Acc:HGNC:2318]	1.33353	0.0312856	2.61251	protein_coding
ENSG00000187116	LILRA5	leukocyte immunoglobulin-like receptor subfamily A (with TM domain) member 5 [Source:HGNC Symbol;Acc:HGNC:16309]	1.33113	0.013196	2.56819	protein_coding
ENSG00000004468	CD38	CD38 molecule [Source:HGNC Symbol;Acc:HGNC:1667]	1.32357	0.00971589	3.882	protein_coding
ENSG00000229474	PATL2	protein associated with topoisomerase II homolog 2 (yeast) [Source:HGNC Symbol;Acc:HGNC:33630]	1.32139	0.0176627	1.56353	protein_coding
ENSG00000113088	GZMK	granzyme K (granzyme 3; tryptase II) [Source:HGNC Symbol;Acc:HGNC:4711]	1.32021	0.00250894	4.48338	protein_coding
ENSG00000154920	EME1	essential meiotic structure-specific endonuclease 1 [Source:HGNC Symbol;Acc:HGNC:24965]	1.31269	0.000913773	0.563667	protein_coding
ENSG00000109943	CRTAM	cytotoxic and regulatory T cell molecule [Source:HGNC Symbol;Acc:HGNC:24313]	1.29965	0.00104621	2.06818	protein_coding
ENSG00000227191	TRGC2	T cell receptor gamma constant 2 [Source:HGNC Symbol;Acc:HGNC:12276]	1.29584	0.000568769	2.41648	TR_C_gene
ENSG00000156475	PPP2R2B	protein phosphatase 2 regulatory subunit B beta [Source:HGNC Symbol;Acc:HGNC:9305]	1.28703	0.00214491	2.41989	protein_coding
ENSG00000172508	CARNS1	carnosine synthase 1 [Source:HGNC Symbol;Acc:HGNC:29268]	1.28652	0.00251475	0.902515	protein_coding
ENSG00000160856	FCRL3	Fc receptor-like 3 [Source:HGNC Symbol;Acc:HGNC:18506]	1.28601	0.00889917	1.77206	protein_coding
ENSG00000060140	STYK1	serine/threonine/tyrosine kinase 1 [Source:HGNC Symbol;Acc:HGNC:18889]	1.26506	0.00124888	2.04835	protein_coding
ENSG00000140451	PIF1	PIF1 5'-to-3' DNA helicase [Source:HGNC Symbol;Acc:HGNC:26220]	1.26246	0.00942944	1.31321	protein_coding
ENSG00000129810	SGOL1	shugoshin-like 1 (S. pombe) [Source:HGNC Symbol;Acc:HGNC:25088]	1.26155	0.0066017	0.869918	protein_coding
ENSG00000089012	SIRPG	signal-regulatory protein gamma [Source:HGNC Symbol;Acc:HGNC:15757]	1.25968	0.00599722	2.63908	protein_coding
ENSG00000204165	CXorf65	chromosome X open reading frame 65 [Source:HGNC Symbol;Acc:HGNC:33713]	1.25262	0.0354156	0.264637	protein_coding
ENSG00000205045	SLFN12L	schlafen family member 12-like [Source:HGNC Symbol;Acc:HGNC:33920]	1.25048	0.0139279	1.49194	protein_coding
ENSG00000159618	ADGRG5	adhesion G protein-coupled receptor G5 [Source:HGNC Symbol;Acc:HGNC:19010]	1.24952	0.00383624	2.09947	protein_coding
ENSG00000144395	CCDC150	coiled-coil domain containing 150 [Source:HGNC Symbol;Acc:HGNC:26834]	1.24908	0.0191268	0.426333	protein_coding
ENSG00000196878	LAMB3	laminin beta 3 [Source:HGNC Symbol;Acc:HGNC:6490]	1.24676	0.00751606	6.66009	protein_coding
ENSG00000027869	SH2D2A	SH2 domain containing 2A [Source:HGNC Symbol;Acc:HGNC:10821]	1.2423	0.00143402	3.46516	protein_coding
ENSG00000122877	EGR2	early growth response 2 [Source:HGNC Symbol;Acc:HGNC:3239]	1.23068	0.0404557	4.75487	protein_coding
ENSG00000186891	TNFRSF18	tumor necrosis factor receptor superfamily member 18 [Source:HGNC Symbol;Acc:HGNC:11914]	1.23031	0.0106806	3.58549	protein_coding
ENSG00000101445	PPP1R16B	protein phosphatase 1 regulatory subunit 16B [Source:HGNC Symbol;Acc:HGNC:15850]	1.22913	0.00043735	5.74123	protein_coding
ENSG00000095397	DFNB31	deafness autosomal recessive 31 [Source:HGNC Symbol;Acc:HGNC:16361]	1.22903	0.00515622	2.73686	protein_coding
ENSG00000119922	IFIT2	interferon-induced protein with tetratricopeptide repeats 2 [Source:HGNC Symbol;Acc:HGNC:5409]	1.22492	0.00647674	5.57907	protein_coding
ENSG00000169679	BUB1	BUB1 mitotic checkpoint serine/threonine kinase [Source:HGNC Symbol;Acc:HGNC:1148]	1.22197	0.000432941	3.85317	protein_coding
ENSG00000122223	CD244	CD244 molecule natural killer cell receptor 2B4 [Source:HGNC Symbol;Acc:HGNC:18171]	1.21819	0.00270168	2.46924	protein_coding
ENSG00000152784	PRDM8	PR domain containing 8 [Source:HGNC Symbol;Acc:HGNC:13993]	1.21771	0.00553183	2.42367	protein_coding
ENSG00000117228	GBP1	guanylate binding protein 1 interferon-inducible [Source:HGNC Symbol;Acc:HGNC:4182]	1.21288	0.0184078	8.80436	protein_coding
ENSG00000213809	KLRK1	killer cell lectin-like receptor subfamily K member 1 [Source:HGNC Symbol;Acc:HGNC:18788]	1.21249	0.0477223	-0.0459624	protein_coding
ENSG00000239382	ALKBH6	alkB homolog 6 [Source:HGNC Symbol;Acc:HGNC:28243]	1.21099	0.0436937	0.238836	protein_coding
ENSG00000122574	WIPF3	WAS/WASL interacting protein family member 3 [Source:HGNC Symbol;Acc:HGNC:22004]	1.20864	0.0306462	0.816128	protein_coding
ENSG00000145649	GZMA	granzyme A (granzyme 1 cytotoxic T-lymphocyte-associated serine esterase 3) [Source:HGNC Symbol;Acc:HGNC:4708]	1.20702	0.00726487	5.1067	protein_coding
ENSG00000026751	SLAMF7	SLAM family member 7 [Source:HGNC Symbol;Acc:HGNC:21394]	1.20687	0.0138448	6.76975	protein_coding
ENSG00000164045	CDC25A	cell division cycle 25A [Source:HGNC Symbol;Acc:HGNC:1725]	1.20611	0.00214414	1.87088	protein_coding
ENSG00000255423	EBLN2	endogenous Bornavirus-like nucleoprotein 2 [Source:HGNC Symbol;Acc:HGNC:25493]	1.20396	0.046756	-0.369891	protein_coding
ENSG00000167984	NLRC3	NLR family CARD domain containing 3 [Source:HGNC Symbol;Acc:HGNC:29889]	1.19922	0.0301356	4.08061	protein_coding
ENSG00000177602	GSG2	germ cell associated 2 (haspin) [Source:HGNC Symbol;Acc:HGNC:19682]	1.19826	0.000432594	1.30991	protein_coding
ENSG00000104972	LILRB1	leukocyte immunoglobulin-like receptor subfamily B (with TM and ITIM domains) member 1 [Source:HGNC Symbol;Acc:HGNC:6605]	1.197	0.0160572	4.54745	protein_coding
ENSG00000244482	LILRA6	leukocyte immunoglobulin-like receptor subfamily A (with TM domain) member 6 [Source:HGNC Symbol;Acc:HGNC:15495]	1.19475	0.017857	3.36129	protein_coding
ENSG00000104783	KCNN4	potassium channel calcium activated intermediate/small conductance subfamily N alpha member 4 [Source:HGNC Symbol;Acc:HGNC:6293]	1.18892	0.030251	4.39003	protein_coding
ENSG00000105717	PBX4	pre-B-cell leukemia homeobox 4 [Source:HGNC Symbol;Acc:HGNC:13403]	1.18869	0.00893754	1.27639	protein_coding
ENSG00000198286	CARD11	caspase recruitment domain family member 11 [Source:HGNC Symbol;Acc:HGNC:16393]	1.18855	0.026866	3.87983	protein_coding
ENSG00000163600	ICOS	inducible T-cell co-stimulator [Source:HGNC Symbol;Acc:HGNC:5351]	1.18275	0.0166553	2.96553	protein_coding
ENSG00000135047	CTSL	cathepsin L [Source:HGNC Symbol;Acc:HGNC:2537]	1.18147	0.0136408	8.32083	protein_coding
ENSG00000197299	BLM	Bloom syndrome RecQ helicase-like [Source:HGNC Symbol;Acc:HGNC:1058]	1.17826	0.000557845	2.6506	protein_coding
ENSG00000116852	KIF21B	kinesin family member 21B [Source:HGNC Symbol;Acc:HGNC:29442]	1.17494	0.0243682	4.39675	protein_coding
ENSG00000090339	ICAM1	intercellular adhesion molecule 1 [Source:HGNC Symbol;Acc:HGNC:5344]	1.17438	0.0273996	7.379	protein_coding
ENSG00000211689	TRGC1	T cell receptor gamma constant 1 [Source:HGNC Symbol;Acc:HGNC:12275]	1.17429	0.00346288	2.37912	TR_C_gene
ENSG00000008056	SYN1	synapsin I [Source:HGNC Symbol;Acc:HGNC:11494]	1.17426	0.0143637	-0.226637	protein_coding
ENSG00000155629	PIK3AP1	phosphoinositide-3-kinase adaptor protein 1 [Source:HGNC Symbol;Acc:HGNC:30034]	1.17119	0.00694655	6.52288	protein_coding
ENSG00000136689	IL1RN	interleukin 1 receptor antagonist [Source:HGNC Symbol;Acc:HGNC:6000]	1.17101	0.018633	6.99868	protein_coding
ENSG00000147138	GPR174	G protein-coupled receptor 174 [Source:HGNC Symbol;Acc:HGNC:30245]	1.17036	0.0111923	1.34963	protein_coding
ENSG00000138658	ZGRF1	zinc finger GRF-type containing 1 [Source:HGNC Symbol;Acc:HGNC:25654]	1.16585	0.0113244	2.31507	protein_coding
ENSG00000170542	SERPINB9	serpin peptidase inhibitor clade B (ovalbumin) member 9 [Source:HGNC Symbol;Acc:HGNC:8955]	1.16496	0.0049533	5.85277	protein_coding
ENSG00000100629	CEP128	centrosomal protein 128kDa [Source:HGNC Symbol;Acc:HGNC:20359]	1.16415	0.0060597	2.71379	protein_coding
ENSG00000121895	TMEM156	transmembrane protein 156 [Source:HGNC Symbol;Acc:HGNC:26260]	1.16246	0.00893754	0.936895	protein_coding
ENSG00000141086	CTRL	chymotrypsin-like [Source:HGNC Symbol;Acc:HGNC:2524]	1.15939	0.0309644	0.923463	protein_coding
ENSG00000198756	COLGALT2	collagen beta(1-O)galactosyltransferase 2 [Source:HGNC Symbol;Acc:HGNC:16790]	1.15557	0.0387077	0.585468	protein_coding
ENSG00000121797	CCRL2	chemokine (C-C motif) receptor-like 2 [Source:HGNC Symbol;Acc:HGNC:1612]	1.1493	0.00998985	3.02402	protein_coding
ENSG00000172183	ISG20	interferon stimulated exonuclease gene 20kDa [Source:HGNC Symbol;Acc:HGNC:6130]	1.14567	0.036213	4.97323	protein_coding
ENSG00000177272	KCNA3	potassium channel voltage gated shaker related subfamily A member 3 [Source:HGNC Symbol;Acc:HGNC:6221]	1.14344	0.0139279	2.75613	protein_coding
ENSG00000211698	TRGV4	T cell receptor gamma variable 4 [Source:HGNC Symbol;Acc:HGNC:12289]	1.14123	0.0187176	-0.481621	TR_V_gene
ENSG00000148773	MKI67	marker of proliferation Ki-67 [Source:HGNC Symbol;Acc:HGNC:7107]	1.14107	0.0231362	5.7598	protein_coding
ENSG00000108370	RGS9	regulator of G-protein signaling 9 [Source:HGNC Symbol;Acc:HGNC:10004]	1.14085	0.00826692	1.08552	protein_coding
ENSG00000211724	TRBV6-6	T cell receptor beta variable 6-6 [Source:HGNC Symbol;Acc:HGNC:12231]	1.13853	0.0471955	-0.729304	TR_V_gene
ENSG00000128578	STRIP2	striatin interacting protein 2 [Source:HGNC Symbol;Acc:HGNC:22209]	1.13544	0.00780788	2.02401	protein_coding
ENSG00000168062	BATF2	basic leucine zipper transcription factor ATF-like 2 [Source:HGNC Symbol;Acc:HGNC:25163]	1.13528	0.0191268	3.95814	protein_coding
ENSG00000185338	SOCS1	suppressor of cytokine signaling 1 [Source:HGNC Symbol;Acc:HGNC:19383]	1.13502	0.0154293	3.62503	protein_coding
ENSG00000107331	ABCA2	ATP-binding cassette sub-family A (ABC1) member 2 [Source:HGNC Symbol;Acc:HGNC:32]	1.13022	0.0210545	5.38459	protein_coding
ENSG00000176083	ZNF683	zinc finger protein 683 [Source:HGNC Symbol;Acc:HGNC:28495]	1.12951	0.0189201	1.88883	protein_coding
ENSG00000173821	RNF213	ring finger protein 213 [Source:HGNC Symbol;Acc:HGNC:14539]	1.12726	0.0350636	8.62454	protein_coding
ENSG00000125347	IRF1	interferon regulatory factor 1 [Source:HGNC Symbol;Acc:HGNC:6116]	1.12681	0.0155236	7.62548	protein_coding
ENSG00000211714	TRBV7-3	T cell receptor beta variable 7-3 [Source:HGNC Symbol;Acc:HGNC:12237]	1.126	0.0252162	-0.273199	TR_V_gene
ENSG00000177409	SAMD9L	sterile alpha motif domain containing 9-like [Source:HGNC Symbol;Acc:HGNC:1349]	1.12127	0.0262429	6.11341	protein_coding
ENSG00000196169	KIF19	kinesin family member 19 [Source:HGNC Symbol;Acc:HGNC:26735]	1.12003	0.0387077	0.590914	protein_coding
ENSG00000138166	DUSP5	dual specificity phosphatase 5 [Source:HGNC Symbol;Acc:HGNC:3071]	1.11834	0.0273074	5.20183	protein_coding
ENSG00000167604	NFKBID	nuclear factor of kappa light polypeptide gene enhancer in B-cells inhibitor delta [Source:HGNC Symbol;Acc:HGNC:15671]	1.11587	0.00748901	2.78356	protein_coding
ENSG00000198821	CD247	CD247 molecule [Source:HGNC Symbol;Acc:HGNC:1677]	1.11469	0.00088785	4.31648	protein_coding
ENSG00000165891	E2F7	E2F transcription factor 7 [Source:HGNC Symbol;Acc:HGNC:23820]	1.11393	0.0321402	1.7581	protein_coding
ENSG00000164691	TAGAP	T-cell activation RhoGTPase activating protein [Source:HGNC Symbol;Acc:HGNC:15669]	1.11215	0.0101969	5.12141	protein_coding
ENSG00000186185	KIF18B	kinesin family member 18B [Source:HGNC Symbol;Acc:HGNC:27102]	1.1036	0.0056147	2.16565	protein_coding
ENSG00000118503	TNFAIP3	tumor necrosis factor alpha-induced protein 3 [Source:HGNC Symbol;Acc:HGNC:11896]	1.09538	0.0138803	6.96127	protein_coding
ENSG00000094804	CDC6	cell division cycle 6 [Source:HGNC Symbol;Acc:HGNC:1744]	1.0895	0.0024384	3.05606	protein_coding
ENSG00000156127	BATF	basic leucine zipper transcription factor ATF-like [Source:HGNC Symbol;Acc:HGNC:958]	1.08827	0.00751606	3.35371	protein_coding
ENSG00000066279	ASPM	abnormal spindle microtubule assembly [Source:HGNC Symbol;Acc:HGNC:19048]	1.08568	0.0248875	4.35212	protein_coding
ENSG00000164398	ACSL6	acyl-CoA synthetase long-chain family member 6 [Source:HGNC Symbol;Acc:HGNC:16496]	1.08506	0.0138803	1.61579	protein_coding
ENSG00000188322	SBK1	SH3 domain binding kinase 1 [Source:HGNC Symbol;Acc:HGNC:17699]	1.08493	0.0436137	2.39168	protein_coding
ENSG00000065328	MCM10	minichromosome maintenance 10 replication initiation factor [Source:HGNC Symbol;Acc:HGNC:18043]	1.08461	0.0060597	2.12357	protein_coding
ENSG00000183918	SH2D1A	SH2 domain containing 1A [Source:HGNC Symbol;Acc:HGNC:10820]	1.08445	0.00227614	3.52998	protein_coding
ENSG00000023445	BIRC3	baculoviral IAP repeat containing 3 [Source:HGNC Symbol;Acc:HGNC:591]	1.08405	0.0213819	6.22698	protein_coding
ENSG00000123485	HJURP	Holliday junction recognition protein [Source:HGNC Symbol;Acc:HGNC:25444]	1.0793	0.00333599	2.97309	protein_coding
ENSG00000173193	PARP14	poly (ADP-ribose) polymerase family member 14 [Source:HGNC Symbol;Acc:HGNC:29232]	1.07878	0.0239183	7.37474	protein_coding
ENSG00000136286	MYO1G	myosin IG [Source:HGNC Symbol;Acc:HGNC:13880]	1.07833	0.014781	5.47918	protein_coding
ENSG00000123570	RAB9B	RAB9B member RAS oncogene family [Source:HGNC Symbol;Acc:HGNC:14090]	1.07576	0.0304942	0.607477	protein_coding
ENSG00000167077	MEI1	meiotic double-stranded break formation protein 1 [Source:HGNC Symbol;Acc:HGNC:28613]	1.07477	0.0245177	2.65442	protein_coding
ENSG00000181039	ANKRD34A	Ankyrin repeat domain-containing protein 34A [Source:UniProtKB/Swiss-Prot;Acc:Q69YU3]	1.06741	0.0239183	-0.186815	protein_coding
ENSG00000174946	GPR171	G protein-coupled receptor 171 [Source:HGNC Symbol;Acc:HGNC:30057]	1.0667	0.00918862	3.08862	protein_coding
ENSG00000115267	IFIH1	interferon induced with helicase C domain 1 [Source:HGNC Symbol;Acc:HGNC:18873]	1.06327	0.0126808	5.88032	protein_coding
ENSG00000163823	CCR1	chemokine (C-C motif) receptor 1 [Source:HGNC Symbol;Acc:HGNC:1602]	1.06264	0.0255179	5.53317	protein_coding
ENSG00000118193	KIF14	kinesin family member 14 [Source:HGNC Symbol;Acc:HGNC:19181]	1.05953	0.0249978	2.61914	protein_coding
ENSG00000175556	LONRF3	LON peptidase N-terminal domain and ring finger 3 [Source:HGNC Symbol;Acc:HGNC:21152]	1.05941	0.0227864	2.0635	protein_coding
ENSG00000257076	NA	NA	1.05858	0.0362232	-0.723937	NA
ENSG00000076382	SPAG5	sperm associated antigen 5 [Source:HGNC Symbol;Acc:HGNC:13452]	1.05585	0.000764344	3.44799	protein_coding
ENSG00000138778	CENPE	centromere protein E 312kDa [Source:HGNC Symbol;Acc:HGNC:1856]	1.05528	0.0456875	3.28552	protein_coding
ENSG00000007968	E2F2	E2F transcription factor 2 [Source:HGNC Symbol;Acc:HGNC:3114]	1.05314	0.0170583	3.47706	protein_coding
ENSG00000116771	AGMAT	agmatine ureohydrolase (agmatinase) [Source:HGNC Symbol;Acc:HGNC:18407]	1.05127	0.00645944	0.960222	protein_coding
ENSG00000101057	MYBL2	v-myb avian myeloblastosis viral oncogene homolog-like 2 [Source:HGNC Symbol;Acc:HGNC:7548]	1.05037	0.00281209	4.23747	protein_coding
ENSG00000112195	TREML2	triggering receptor expressed on myeloid cells-like 2 [Source:HGNC Symbol;Acc:HGNC:21092]	1.04981	0.0152573	1.12713	protein_coding
ENSG00000154760	SLFN13	schlafen family member 13 [Source:HGNC Symbol;Acc:HGNC:26481]	1.04923	0.0049533	3.99476	protein_coding
ENSG00000105639	JAK3	Janus kinase 3 [Source:HGNC Symbol;Acc:HGNC:6193]	1.04674	0.018857	5.35051	protein_coding
ENSG00000115956	PLEK	pleckstrin [Source:HGNC Symbol;Acc:HGNC:9070]	1.04673	0.0468311	7.25067	protein_coding
ENSG00000250797	NA	NA	1.0422	0.0197985	0.874557	NA
ENSG00000187951	ARHGAP11B	Rho GTPase activating protein 11B [Source:HGNC Symbol;Acc:HGNC:15782]	1.03951	0.0245824	0.216113	protein_coding
ENSG00000131042	LILRB2	leukocyte immunoglobulin-like receptor subfamily B (with TM and ITIM domains) member 2 [Source:HGNC Symbol;Acc:HGNC:6606]	1.03534	0.0168038	5.50741	protein_coding
ENSG00000155961	RAB39B	RAB39B member RAS oncogene family [Source:HGNC Symbol;Acc:HGNC:16499]	1.03046	0.0147901	1.0629	protein_coding
ENSG00000079263	SP140	SP140 nuclear body protein [Source:HGNC Symbol;Acc:HGNC:17133]	1.02865	0.0102851	3.23741	protein_coding
ENSG00000154839	SKA1	spindle and kinetochore associated complex subunit 1 [Source:HGNC Symbol;Acc:HGNC:28109]	1.02716	0.0177252	2.18998	protein_coding
ENSG00000085840	ORC1	origin recognition complex subunit 1 [Source:HGNC Symbol;Acc:HGNC:8487]	1.02703	0.00214491	2.41852	protein_coding
ENSG00000135074	ADAM19	ADAM metallopeptidase domain 19 [Source:HGNC Symbol;Acc:HGNC:197]	1.02514	0.00481416	5.62919	protein_coding
ENSG00000118513	MYB	v-myb avian myeloblastosis viral oncogene homolog [Source:HGNC Symbol;Acc:HGNC:7545]	1.025	0.00438781	2.26748	protein_coding
ENSG00000106089	STX1A	syntaxin 1A (brain) [Source:HGNC Symbol;Acc:HGNC:11433]	1.02391	0.0264106	0.882372	protein_coding
ENSG00000102265	TIMP1	TIMP metallopeptidase inhibitor 1 [Source:HGNC Symbol;Acc:HGNC:11820]	1.02258	0.0454935	8.30956	protein_coding
ENSG00000083457	ITGAE	integrin alpha E (antigen CD103 human mucosal lymphocyte antigen 1; alpha polypeptide) [Source:HGNC Symbol;Acc:HGNC:6147]	1.02162	0.00594419	3.97077	protein_coding
ENSG00000243811	APOBEC3D	apolipoprotein B mRNA editing enzyme catalytic polypeptide-like 3D [Source:HGNC Symbol;Acc:HGNC:17354]	1.02048	0.0203825	2.66602	protein_coding
ENSG00000162739	SLAMF6	SLAM family member 6 [Source:HGNC Symbol;Acc:HGNC:21392]	1.02026	0.00244882	3.47769	protein_coding
ENSG00000119917	IFIT3	interferon-induced protein with tetratricopeptide repeats 3 [Source:HGNC Symbol;Acc:HGNC:5411]	1.01997	0.0309536	6.99468	protein_coding
ENSG00000126353	CCR7	chemokine (C-C motif) receptor 7 [Source:HGNC Symbol;Acc:HGNC:1608]	1.018	0.0345881	4.18859	protein_coding
ENSG00000081059	TCF7	transcription factor 7 (T-cell specific HMG-box) [Source:HGNC Symbol;Acc:HGNC:11639]	1.01638	0.046011	4.85823	protein_coding
ENSG00000124243	BCAS4	breast carcinoma amplified sequence 4 [Source:HGNC Symbol;Acc:HGNC:14367]	1.01458	0.0273074	1.37545	protein_coding
ENSG00000211728	TRBV5-6	T cell receptor beta variable 5-6 [Source:HGNC Symbol;Acc:HGNC:12223]	1.01371	0.0466343	-1.00699	TR_V_gene
ENSG00000127311	HELB	helicase (DNA) B [Source:HGNC Symbol;Acc:HGNC:17196]	1.01154	0.0222078	1.68209	protein_coding
ENSG00000131979	GCH1	GTP cyclohydrolase 1 [Source:HGNC Symbol;Acc:HGNC:4193]	1.01145	0.0107826	5.90229	protein_coding
ENSG00000185477	GPRIN3	GPRIN family member 3 [Source:HGNC Symbol;Acc:HGNC:27733]	1.01006	0.00524081	4.36789	protein_coding
ENSG00000103313	MEFV	Mediterranean fever [Source:HGNC Symbol;Acc:HGNC:6998]	1.00988	0.028259	3.03907	protein_coding
ENSG00000163564	PYHIN1	pyrin and HIN domain family member 1 [Source:HGNC Symbol;Acc:HGNC:28894]	1.0093	0.0107358	2.79545	protein_coding
ENSG00000138670	RASGEF1B	RasGEF domain family member 1B [Source:HGNC Symbol;Acc:HGNC:24881]	1.00839	0.000764344	5.37429	protein_coding
ENSG00000140534	TICRR	TOPBP1-interacting checkpoint and replication regulator [Source:HGNC Symbol;Acc:HGNC:28704]	1.00721	0.00645944	1.79248	protein_coding
ENSG00000072274	TFRC	transferrin receptor [Source:HGNC Symbol;Acc:HGNC:11763]	1.00511	0.00908174	7.14714	protein_coding
ENSG00000164483	SAMD3	sterile alpha motif domain containing 3 [Source:HGNC Symbol;Acc:HGNC:21574]	1.00484	0.00330007	2.73276	protein_coding
ENSG00000117586	TNFSF4	tumor necrosis factor (ligand) superfamily member 4 [Source:HGNC Symbol;Acc:HGNC:11934]	1.00345	0.0154386	1.12277	protein_coding
ENSG00000146285	SCML4	sex comb on midleg-like 4 (Drosophila) [Source:HGNC Symbol;Acc:HGNC:21397]	1.00232	0.0138448	2.17681	protein_coding
ENSG00000214827	MTCP1	mature T-cell proliferation 1 [Source:HGNC Symbol;Acc:HGNC:7423]	1.00021	0.0420487	-0.256047	protein_coding
ENSG00000119280	C1orf198	chromosome 1 open reading frame 198 [Source:HGNC Symbol;Acc:HGNC:25900]	-1.00065	0.0386214	0.9628	protein_coding
ENSG00000151090	THRB	thyroid hormone receptor beta [Source:HGNC Symbol;Acc:HGNC:11799]	-1.00118	0.00696485	3.92068	protein_coding
ENSG00000141404	GNAL	guanine nucleotide binding protein (G protein) alpha activating activity polypeptide olfactory type [Source:HGNC Symbol;Acc:HGNC:4388]	-1.00645	0.0486719	3.5832	protein_coding
ENSG00000138735	PDE5A	phosphodiesterase 5A cGMP-specific [Source:HGNC Symbol;Acc:HGNC:8784]	-1.0144	0.0281846	4.18782	protein_coding
ENSG00000137672	TRPC6	transient receptor potential cation channel subfamily C member 6 [Source:HGNC Symbol;Acc:HGNC:12338]	-1.0147	0.00500903	3.3572	protein_coding
ENSG00000204219	TCEA3	transcription elongation factor A (SII) 3 [Source:HGNC Symbol;Acc:HGNC:11615]	-1.0153	0.0260391	3.69765	protein_coding
ENSG00000126878	AIF1L	allograft inflammatory factor 1-like [Source:HGNC Symbol;Acc:HGNC:28904]	-1.01556	0.0239183	4.03638	protein_coding
ENSG00000180447	GAS1	growth arrest-specific 1 [Source:HGNC Symbol;Acc:HGNC:4165]	-1.0211	0.0248875	5.8876	protein_coding
ENSG00000134533	RERG	RAS-like estrogen-regulated growth inhibitor [Source:HGNC Symbol;Acc:HGNC:15980]	-1.03973	0.0418626	3.17676	protein_coding
ENSG00000088280	ASAP3	ArfGAP with SH3 domain ankyrin repeat and PH domain 3 [Source:HGNC Symbol;Acc:HGNC:14987]	-1.04064	0.00224864	5.23877	protein_coding
ENSG00000111275	ALDH2	aldehyde dehydrogenase 2 family (mitochondrial) [Source:HGNC Symbol;Acc:HGNC:404]	-1.04825	0.000247417	7.97494	protein_coding
ENSG00000182749	PAQR7	progestin and adipoQ receptor family member VII [Source:HGNC Symbol;Acc:HGNC:23146]	-1.04874	0.013775	3.99595	protein_coding
ENSG00000171408	PDE7B	phosphodiesterase 7B [Source:HGNC Symbol;Acc:HGNC:8792]	-1.0496	0.00748901	2.44918	protein_coding
ENSG00000104413	ESRP1	epithelial splicing regulatory protein 1 [Source:HGNC Symbol;Acc:HGNC:25966]	-1.05178	0.0436937	6.08412	protein_coding
ENSG00000186806	VSIG10L	V-set and immunoglobulin domain containing 10 like [Source:HGNC Symbol;Acc:HGNC:27111]	-1.06041	0.0305788	4.44981	protein_coding
ENSG00000186340	THBS2	thrombospondin 2 [Source:HGNC Symbol;Acc:HGNC:11786]	-1.06201	0.03701	7.48335	protein_coding
ENSG00000077942	FBLN1	fibulin 1 [Source:HGNC Symbol;Acc:HGNC:3600]	-1.0621	0.0471808	7.71941	protein_coding
ENSG00000164035	EMCN	endomucin [Source:HGNC Symbol;Acc:HGNC:16041]	-1.06438	0.0116492	4.47715	protein_coding
ENSG00000124104	SNX21	sorting nexin family member 21 [Source:HGNC Symbol;Acc:HGNC:16154]	-1.07365	0.00566625	4.3847	protein_coding
ENSG00000035115	SH3YL1	SH3 and SYLF domain containing 1 [Source:HGNC Symbol;Acc:HGNC:29546]	-1.07524	0.0217879	4.9927	protein_coding
ENSG00000241399	CD302	CD302 molecule [Source:HGNC Symbol;Acc:HGNC:30843]	-1.07744	0.0107586	5.167	protein_coding
ENSG00000088367	EPB41L1	erythrocyte membrane protein band 4.1-like 1 [Source:HGNC Symbol;Acc:HGNC:3378]	-1.08218	0.0474893	4.22757	protein_coding
ENSG00000079931	MOXD1	monooxygenase DBH-like 1 [Source:HGNC Symbol;Acc:HGNC:21063]	-1.08362	0.023696	5.28176	protein_coding
ENSG00000104267	CA2	carbonic anhydrase II [Source:HGNC Symbol;Acc:HGNC:1373]	-1.08535	0.0354156	6.24145	protein_coding
ENSG00000092621	PHGDH	phosphoglycerate dehydrogenase [Source:HGNC Symbol;Acc:HGNC:8923]	-1.08552	0.0162984	5.21213	protein_coding
ENSG00000101460	MAP1LC3A	microtubule-associated protein 1 light chain 3 alpha [Source:HGNC Symbol;Acc:HGNC:6838]	-1.08944	0.00465179	4.04504	protein_coding
ENSG00000105088	OLFM2	olfactomedin 2 [Source:HGNC Symbol;Acc:HGNC:17189]	-1.08976	0.0175147	4.8599	protein_coding
ENSG00000121316	PLBD1	phospholipase B domain containing 1 [Source:HGNC Symbol;Acc:HGNC:26215]	-1.09428	0.00237312	6.16273	protein_coding
ENSG00000239887	C1orf226	chromosome 1 open reading frame 226 [Source:HGNC Symbol;Acc:HGNC:34351]	-1.10177	0.0347324	2.06868	protein_coding
ENSG00000149328	GLB1L2	galactosidase beta 1-like 2 [Source:HGNC Symbol;Acc:HGNC:25129]	-1.1021	0.00641172	2.91148	protein_coding
ENSG00000111261	MANSC1	MANSC domain containing 1 [Source:HGNC Symbol;Acc:HGNC:25505]	-1.10454	0.00638941	4.23094	protein_coding
ENSG00000134504	KCTD1	potassium channel tetramerization domain containing 1 [Source:HGNC Symbol;Acc:HGNC:18249]	-1.10778	0.0171198	4.8118	protein_coding
ENSG00000164520	RAET1E	retinoic acid early transcript 1E [Source:HGNC Symbol;Acc:HGNC:16793]	-1.10917	0.0254857	3.07146	protein_coding
ENSG00000150636	CCDC102B	coiled-coil domain containing 102B [Source:HGNC Symbol;Acc:HGNC:26295]	-1.11027	0.00751606	2.56962	protein_coding
ENSG00000143320	CRABP2	cellular retinoic acid binding protein 2 [Source:HGNC Symbol;Acc:HGNC:2339]	-1.11253	0.0464405	6.66844	protein_coding
ENSG00000152661	GJA1	gap junction protein alpha 1 43kDa [Source:HGNC Symbol;Acc:HGNC:4274]	-1.114	0.0114047	9.1939	protein_coding
ENSG00000140479	PCSK6	proprotein convertase subtilisin/kexin type 6 [Source:HGNC Symbol;Acc:HGNC:8569]	-1.11875	0.00692105	3.72585	protein_coding
ENSG00000128602	SMO	smoothened frizzled class receptor [Source:HGNC Symbol;Acc:HGNC:11119]	-1.11901	0.0354156	3.42043	protein_coding
ENSG00000078114	NEBL	nebulette [Source:HGNC Symbol;Acc:HGNC:16932]	-1.11957	0.0233655	5.39361	protein_coding
ENSG00000065361	ERBB3	erb-b2 receptor tyrosine kinase 3 [Source:HGNC Symbol;Acc:HGNC:3431]	-1.12116	0.0395988	5.66988	protein_coding
ENSG00000171451	DSEL	dermatan sulfate epimerase-like [Source:HGNC Symbol;Acc:HGNC:18144]	-1.12127	0.0147045	3.61056	protein_coding
ENSG00000165795	NDRG2	NDRG family member 2 [Source:HGNC Symbol;Acc:HGNC:14460]	-1.12699	0.00322824	6.33408	protein_coding
ENSG00000141736	ERBB2	erb-b2 receptor tyrosine kinase 2 [Source:HGNC Symbol;Acc:HGNC:3430]	-1.13019	0.0138448	6.3483	protein_coding
ENSG00000150782	IL18	interleukin 18 [Source:HGNC Symbol;Acc:HGNC:5986]	-1.13451	0.017857	5.99607	protein_coding
ENSG00000165659	DACH1	dachshund homolog 1 (Drosophila) [Source:HGNC Symbol;Acc:2663]	-1.13842	0.0282169	2.49904	protein_coding
ENSG00000081818	PCDHB4	protocadherin beta 4 [Source:HGNC Symbol;Acc:HGNC:8689]	-1.14187	0.0370674	0.995661	protein_coding
ENSG00000106211	HSPB1	heat shock 27kDa protein 1 [Source:HGNC Symbol;Acc:HGNC:5246]	-1.14818	0.00373405	8.06776	protein_coding
ENSG00000182327	GLTPD2	glycolipid transfer protein domain containing 2 [Source:HGNC Symbol;Acc:HGNC:33756]	-1.14864	0.0180497	0.60331	protein_coding
ENSG00000189221	MAOA	monoamine oxidase A [Source:HGNC Symbol;Acc:HGNC:6833]	-1.15121	0.00906255	4.3739	protein_coding
ENSG00000221818	EBF2	early B-cell factor 2 [Source:HGNC Symbol;Acc:HGNC:19090]	-1.15521	0.0393643	2.10921	protein_coding
ENSG00000137033	IL33	interleukin 33 [Source:HGNC Symbol;Acc:HGNC:16028]	-1.15584	0.0171735	6.01434	protein_coding
ENSG00000105472	CLEC11A	C-type lectin domain family 11 member A [Source:HGNC Symbol;Acc:HGNC:10576]	-1.1583	0.00460514	3.44073	protein_coding
ENSG00000113361	CDH6	cadherin 6 type 2 K-cadherin (fetal kidney) [Source:HGNC Symbol;Acc:HGNC:1765]	-1.16153	0.0261822	2.33097	protein_coding
ENSG00000132386	SERPINF1	serpin peptidase inhibitor clade F (alpha-2 antiplasmin pigment epithelium derived factor) member 1 [Source:HGNC Symbol;Acc:HGNC:8824]	-1.16224	0.0112451	7.85689	protein_coding
ENSG00000064042	LIMCH1	LIM and calponin homology domains 1 [Source:HGNC Symbol;Acc:HGNC:29191]	-1.16719	0.0211156	4.64789	protein_coding
ENSG00000168824		neuron specific gene family member 1 [Source:EntrezGene;Acc:27065]	-1.1714	0.0264106	5.24847	protein_coding
ENSG00000131773	KHDRBS3	KH domain containing RNA binding signal transduction associated 3 [Source:HGNC Symbol;Acc:HGNC:18117]	-1.17255	0.0106806	2.84451	protein_coding
ENSG00000124343	XG	Xg blood group [Source:HGNC Symbol;Acc:HGNC:12806]	-1.1744	0.0239183	4.43208	protein_coding
ENSG00000154654	NCAM2	neural cell adhesion molecule 2 [Source:HGNC Symbol;Acc:HGNC:7657]	-1.17745	0.00908174	1.51884	protein_coding
ENSG00000137563	GGH	gamma-glutamyl hydrolase (conjugase folylpolygammaglutamyl hydrolase) [Source:HGNC Symbol;Acc:HGNC:4248]	-1.17749	0.0373706	5.00783	protein_coding
ENSG00000173926	MARCH3	membrane-associated ring finger (C3HC4) 3 E3 ubiquitin protein ligase [Source:HGNC Symbol;Acc:HGNC:28728]	-1.17933	0.0248717	3.68587	protein_coding
ENSG00000168447	SCNN1B	sodium channel non voltage gated 1 beta subunit [Source:HGNC Symbol;Acc:HGNC:10600]	-1.18139	0.0308135	3.45869	protein_coding
ENSG00000161243	FBXO27	F-box protein 27 [Source:HGNC Symbol;Acc:HGNC:18753]	-1.1814	0.0372784	3.36673	protein_coding
ENSG00000169413	RNASE6	ribonuclease RNase A family k6 [Source:HGNC Symbol;Acc:HGNC:10048]	-1.1817	0.0114047	4.64377	protein_coding
ENSG00000172236	TPSAB1	tryptase alpha/beta 1 [Source:HGNC Symbol;Acc:HGNC:12019]	-1.1871	0.0134409	5.5879	protein_coding
ENSG00000095303	PTGS1	prostaglandin-endoperoxide synthase 1 (prostaglandin G/H synthase and cyclooxygenase) [Source:HGNC Symbol;Acc:HGNC:9604]	-1.18977	0.0173998	6.45995	protein_coding
ENSG00000172296	SPTLC3	serine palmitoyltransferase long chain base subunit 3 [Source:HGNC Symbol;Acc:HGNC:16253]	-1.19213	0.0196001	4.691	protein_coding
ENSG00000119862	LGALSL	lectin galactoside-binding-like [Source:HGNC Symbol;Acc:HGNC:25012]	-1.19662	0.0308364	6.50962	protein_coding
ENSG00000125998	FAM83C	family with sequence similarity 83 member C [Source:HGNC Symbol;Acc:HGNC:16121]	-1.19691	0.0292088	4.90951	protein_coding
ENSG00000089356	FXYD3	FXYD domain containing ion transport regulator 3 [Source:HGNC Symbol;Acc:HGNC:4027]	-1.19693	0.0471789	6.85847	protein_coding
ENSG00000112852	PCDHB2	protocadherin beta 2 [Source:HGNC Symbol;Acc:HGNC:8687]	-1.19722	0.0377253	0.528059	protein_coding
ENSG00000139433	GLTP	glycolipid transfer protein [Source:HGNC Symbol;Acc:HGNC:24867]	-1.19817	0.0111923	7.62145	protein_coding
ENSG00000153714	LURAP1L	leucine rich adaptor protein 1-like [Source:HGNC Symbol;Acc:HGNC:31452]	-1.19845	0.00232242	3.55124	protein_coding
ENSG00000103942	HOMER2	homer scaffolding protein 2 [Source:HGNC Symbol;Acc:HGNC:17513]	-1.20088	0.00524081	4.74053	protein_coding
ENSG00000152402	GUCY1A2	guanylate cyclase 1 soluble alpha 2 [Source:HGNC Symbol;Acc:HGNC:4684]	-1.20171	0.0136203	2.65073	protein_coding
ENSG00000183018	SPNS2	spinster homolog 2 (Drosophila) [Source:HGNC Symbol;Acc:HGNC:26992]	-1.20195	0.00594419	5.30681	protein_coding
ENSG00000188001	TPRG1	tumor protein p63 regulated 1 [Source:HGNC Symbol;Acc:HGNC:24759]	-1.20229	0.0296096	3.99671	protein_coding
ENSG00000166123	GPT2	glutamic pyruvate transaminase (alanine aminotransferase) 2 [Source:HGNC Symbol;Acc:HGNC:18062]	-1.20291	0.0223181	5.66633	protein_coding
ENSG00000164099	PRSS12	protease serine 12 (neurotrypsin motopsin) [Source:HGNC Symbol;Acc:HGNC:9477]	-1.2076	0.0284854	3.15825	protein_coding
ENSG00000170624	SGCD	sarcoglycan delta (35kDa dystrophin-associated glycoprotein) [Source:HGNC Symbol;Acc:HGNC:10807]	-1.21358	0.0376249	3.21122	protein_coding
ENSG00000107796	ACTA2	actin alpha 2 smooth muscle aorta [Source:HGNC Symbol;Acc:HGNC:130]	-1.2141	0.0354156	6.29753	protein_coding
ENSG00000182983	ZNF662	zinc finger protein 662 [Source:HGNC Symbol;Acc:HGNC:31930]	-1.21573	0.00447875	3.30347	protein_coding
ENSG00000240583	AQP1	aquaporin 1 (Colton blood group) [Source:HGNC Symbol;Acc:HGNC:633]	-1.21931	0.026866	7.14819	protein_coding
ENSG00000143196	DPT	dermatopontin [Source:HGNC Symbol;Acc:HGNC:3011]	-1.22469	0.0434692	5.67939	protein_coding
ENSG00000186188	FFAR4	free fatty acid receptor 4 [Source:HGNC Symbol;Acc:HGNC:19061]	-1.22563	0.0187176	0.28474	protein_coding
ENSG00000119912	IDE	insulin-degrading enzyme [Source:HGNC Symbol;Acc:HGNC:5381]	-1.22678	0.00657598	6.85402	protein_coding
ENSG00000101213	PTK6	protein tyrosine kinase 6 [Source:HGNC Symbol;Acc:HGNC:9617]	-1.22925	0.0191268	4.74791	protein_coding
ENSG00000183671	GPR1	G protein-coupled receptor 1 [Source:HGNC Symbol;Acc:HGNC:4463]	-1.23005	0.0262711	2.77782	protein_coding
ENSG00000178585	CTNNBIP1	catenin beta interacting protein 1 [Source:HGNC Symbol;Acc:HGNC:16913]	-1.23071	0.00753019	6.53815	protein_coding
ENSG00000184500	PROS1	protein S (alpha) [Source:HGNC Symbol;Acc:HGNC:9456]	-1.23426	0.00433886	5.83267	protein_coding
ENSG00000064270	ATP2C2	ATPase Ca++ transporting type 2C member 2 [Source:HGNC Symbol;Acc:HGNC:29103]	-1.23666	0.0308105	3.36199	protein_coding
ENSG00000153246	PLA2R1	phospholipase A2 receptor 1 180kDa [Source:HGNC Symbol;Acc:HGNC:9042]	-1.24511	0.0246961	4.48154	protein_coding
ENSG00000137460	FHDC1	FH2 domain containing 1 [Source:HGNC Symbol;Acc:HGNC:29363]	-1.25428	0.0219194	3.88019	protein_coding
ENSG00000115252	PDE1A	phosphodiesterase 1A calmodulin-dependent [Source:HGNC Symbol;Acc:HGNC:8774]	-1.25787	0.0447336	2.07532	protein_coding
ENSG00000099139	PCSK5	proprotein convertase subtilisin/kexin type 5 [Source:HGNC Symbol;Acc:HGNC:8747]	-1.26024	0.016323	3.75255	protein_coding
ENSG00000131471	AOC3	amine oxidase copper containing 3 [Source:HGNC Symbol;Acc:HGNC:550]	-1.26155	0.0348291	5.48215	protein_coding
ENSG00000116774	OLFML3	olfactomedin-like 3 [Source:HGNC Symbol;Acc:HGNC:24956]	-1.26411	0.0272797	5.71963	protein_coding
ENSG00000064218	DMRT3	doublesex and mab-3 related transcription factor 3 [Source:HGNC Symbol;Acc:HGNC:13909]	-1.27329	0.0227858	-0.182159	protein_coding
ENSG00000167754	KLK5	kallikrein-related peptidase 5 [Source:HGNC Symbol;Acc:HGNC:6366]	-1.27401	0.0254061	6.76063	protein_coding
ENSG00000172201	ID4	inhibitor of DNA binding 4 dominant negative helix-loop-helix protein [Source:HGNC Symbol;Acc:HGNC:5363]	-1.27613	0.0105877	4.3654	protein_coding
ENSG00000170426	SDR9C7	short chain dehydrogenase/reductase family 9C member 7 [Source:HGNC Symbol;Acc:HGNC:29958]	-1.27619	0.0372784	4.51853	protein_coding
ENSG00000162981	FAM84A	family with sequence similarity 84 member A [Source:HGNC Symbol;Acc:HGNC:20743]	-1.27933	0.0105678	5.77019	protein_coding
ENSG00000187372	PCDHB13	protocadherin beta 13 [Source:HGNC Symbol;Acc:HGNC:8684]	-1.27963	0.0194615	0.820686	protein_coding
ENSG00000172478	C2orf54	chromosome 2 open reading frame 54 [Source:HGNC Symbol;Acc:HGNC:26216]	-1.28374	0.023008	4.43507	protein_coding
ENSG00000104055	TGM5	transglutaminase 5 [Source:HGNC Symbol;Acc:HGNC:11781]	-1.28878	0.0312856	3.79183	protein_coding
ENSG00000151117	TMEM86A	transmembrane protein 86A [Source:HGNC Symbol;Acc:HGNC:26890]	-1.2914	0.0205535	5.33588	protein_coding
ENSG00000117600	PLPPR4	phospholipid phosphatase related 4 [Source:HGNC Symbol;Acc:HGNC:23496]	-1.31678	0.00595692	3.44375	protein_coding
ENSG00000150594	ADRA2A	adrenoceptor alpha 2A [Source:HGNC Symbol;Acc:HGNC:281]	-1.32557	0.0198756	4.17549	protein_coding
ENSG00000164181	ELOVL7	ELOVL fatty acid elongase 7 [Source:HGNC Symbol;Acc:HGNC:26292]	-1.32777	0.0111923	5.71289	protein_coding
ENSG00000111341	MGP	matrix Gla protein [Source:HGNC Symbol;Acc:HGNC:7060]	-1.32998	0.0405048	5.48537	protein_coding
ENSG00000108578	BLMH	bleomycin hydrolase [Source:HGNC Symbol;Acc:HGNC:1059]	-1.33025	0.00830541	6.2656	protein_coding
ENSG00000198324	FAM109A	family with sequence similarity 109 member A [Source:HGNC Symbol;Acc:HGNC:26509]	-1.33044	4.0827e-05	3.77264	protein_coding
ENSG00000135373	EHF	ets homologous factor [Source:HGNC Symbol;Acc:HGNC:3246]	-1.33055	0.0283141	6.14556	protein_coding
ENSG00000179542	SLITRK4	SLIT and NTRK-like family member 4 [Source:HGNC Symbol;Acc:HGNC:23502]	-1.33777	0.0143637	2.25389	protein_coding
ENSG00000115041	KCNIP3	Kv channel interacting protein 3 calsenilin [Source:HGNC Symbol;Acc:HGNC:15523]	-1.34035	0.0290418	1.82647	protein_coding
ENSG00000132698	RAB25	RAB25 member RAS oncogene family [Source:HGNC Symbol;Acc:HGNC:18238]	-1.3479	0.0205916	6.19858	protein_coding
ENSG00000141401	IMPA2	inositol(myo)-1(or 4)-monophosphatase 2 [Source:HGNC Symbol;Acc:HGNC:6051]	-1.34828	0.00497515	6.04226	protein_coding
ENSG00000127241	MASP1	mannan-binding lectin serine peptidase 1 (C4/C2 activating component of Ra-reactive factor) [Source:HGNC Symbol;Acc:HGNC:6901]	-1.3533	0.0143637	4.68849	protein_coding
ENSG00000121552	CSTA	cystatin A (stefin A) [Source:HGNC Symbol;Acc:HGNC:2481]	-1.36299	0.0317619	7.71696	protein_coding
ENSG00000235109	ZSCAN31	zinc finger and SCAN domain containing 31 [Source:HGNC Symbol;Acc:HGNC:14097]	-1.36377	0.0114754	2.4533	protein_coding
ENSG00000162069	CCDC64B	coiled-coil domain containing 64B [Source:HGNC Symbol;Acc:HGNC:33584]	-1.36555	0.0167705	3.67326	protein_coding
ENSG00000166165	CKB	creatine kinase brain [Source:HGNC Symbol;Acc:HGNC:1991]	-1.37114	0.0326893	3.52828	protein_coding
ENSG00000144730	IL17RD	interleukin 17 receptor D [Source:HGNC Symbol;Acc:HGNC:17616]	-1.37868	0.00274595	2.79121	protein_coding
ENSG00000165152	TMEM246	transmembrane protein 246 [Source:HGNC Symbol;Acc:HGNC:28180]	-1.37908	0.017857	3.16963	protein_coding
ENSG00000070019	GUCY2C	guanylate cyclase 2C [Source:HGNC Symbol;Acc:HGNC:4688]	-1.38618	0.0255179	0.527597	protein_coding
ENSG00000100170	SLC5A1	solute carrier family 5 (sodium/glucose cotransporter) member 1 [Source:HGNC Symbol;Acc:HGNC:11036]	-1.38619	0.0399984	4.44979	protein_coding
ENSG00000172260	NEGR1	neuronal growth regulator 1 [Source:HGNC Symbol;Acc:HGNC:17302]	-1.3957	0.0151614	4.19031	protein_coding
ENSG00000148053	NTRK2	neurotrophic tyrosine kinase receptor type 2 [Source:HGNC Symbol;Acc:HGNC:8032]	-1.39618	0.0471789	4.79965	protein_coding
ENSG00000163751	CPA3	carboxypeptidase A3 (mast cell) [Source:HGNC Symbol;Acc:HGNC:2298]	-1.40394	0.00829005	4.87619	protein_coding
ENSG00000166105	GLB1L3	galactosidase beta 1-like 3 [Source:HGNC Symbol;Acc:HGNC:25147]	-1.40797	0.025579	1.46278	protein_coding
ENSG00000151715	TMEM45B	transmembrane protein 45B [Source:HGNC Symbol;Acc:HGNC:25194]	-1.41074	0.0204225	4.40479	protein_coding
ENSG00000256812	CAPNS2	calpain small subunit 2 [Source:HGNC Symbol;Acc:HGNC:16371]	-1.41177	0.0170583	4.48268	protein_coding
ENSG00000126218	F10	coagulation factor X [Source:HGNC Symbol;Acc:HGNC:3528]	-1.41652	0.0434139	2.47971	protein_coding
ENSG00000150054	MPP7	membrane protein palmitoylated 7 (MAGUK p55 subfamily member 7) [Source:HGNC Symbol;Acc:HGNC:26542]	-1.42337	0.0224963	5.59869	protein_coding
ENSG00000250305	KIAA1456	KIAA1456 [Source:HGNC Symbol;Acc:HGNC:26725]	-1.43092	0.00346288	1.75976	protein_coding
ENSG00000164176	EDIL3	EGF-like repeats and discoidin I-like domains 3 [Source:HGNC Symbol;Acc:HGNC:3173]	-1.43205	0.026569	2.92888	protein_coding
ENSG00000155792	DEPTOR	DEP domain containing MTOR-interacting protein [Source:HGNC Symbol;Acc:HGNC:22953]	-1.43669	0.000908548	2.48531	protein_coding
ENSG00000090659	CD209	CD209 molecule [Source:HGNC Symbol;Acc:HGNC:1641]	-1.43774	0.0115139	4.71692	protein_coding
ENSG00000172572	PDE3A	phosphodiesterase 3A cGMP-inhibited [Source:HGNC Symbol;Acc:HGNC:8778]	-1.44002	0.0125799	2.88234	protein_coding
ENSG00000126803	HSPA2	heat shock 70kDa protein 2 [Source:HGNC Symbol;Acc:HGNC:5235]	-1.44526	0.00264962	4.85042	protein_coding
ENSG00000092445	TYRO3	TYRO3 protein tyrosine kinase [Source:HGNC Symbol;Acc:HGNC:12446]	-1.44549	0.00748901	3.69428	protein_coding
ENSG00000182389	CACNB4	calcium channel voltage-dependent beta 4 subunit [Source:HGNC Symbol;Acc:HGNC:1404]	-1.44869	0.0343444	2.57903	protein_coding
ENSG00000107821	KAZALD1	Kazal-type serine peptidase inhibitor domain 1 [Source:HGNC Symbol;Acc:HGNC:25460]	-1.45121	0.0112463	1.37884	protein_coding
ENSG00000175318	GRAMD2	GRAM domain containing 2 [Source:HGNC Symbol;Acc:HGNC:27287]	-1.45561	0.0109156	1.4026	protein_coding
ENSG00000174348	PODN	podocan [Source:HGNC Symbol;Acc:HGNC:23174]	-1.45646	0.0446305	5.08156	protein_coding
ENSG00000152268	SPON1	spondin 1, extracellular matrix protein [Source:HGNC Symbol;Acc:11252]	-1.46111	0.0117421	5.63282	protein_coding
ENSG00000163803	PLB1	phospholipase B1 [Source:HGNC Symbol;Acc:HGNC:30041]	-1.46156	0.000961156	3.10378	protein_coding
ENSG00000185565	LSAMP	limbic system-associated membrane protein [Source:HGNC Symbol;Acc:HGNC:6705]	-1.46217	0.0364572	1.4065	protein_coding
ENSG00000165125	TRPV6	transient receptor potential cation channel subfamily V member 6 [Source:HGNC Symbol;Acc:HGNC:14006]	-1.46421	0.0266452	1.03286	protein_coding
ENSG00000111907	TPD52L1	tumor protein D52-like 1 [Source:HGNC Symbol;Acc:HGNC:12006]	-1.47449	0.0308364	4.19245	protein_coding
ENSG00000105880	DLX5	distal-less homeobox 5 [Source:HGNC Symbol;Acc:HGNC:2918]	-1.47551	0.0280042	2.06903	protein_coding
ENSG00000108309	RUNDC3A	RUN domain containing 3A [Source:HGNC Symbol;Acc:HGNC:16984]	-1.47652	0.00879872	2.16455	protein_coding
ENSG00000116194	ANGPTL1	angiopoietin-like 1 [Source:HGNC Symbol;Acc:HGNC:489]	-1.47734	0.0464405	2.81847	protein_coding
ENSG00000111319	SCNN1A	sodium channel non voltage gated 1 alpha subunit [Source:HGNC Symbol;Acc:HGNC:10599]	-1.4801	0.00879872	4.94458	protein_coding
ENSG00000181458	TMEM45A	transmembrane protein 45A [Source:HGNC Symbol;Acc:HGNC:25480]	-1.48175	0.0143299	8.2667	protein_coding
ENSG00000108352	RAPGEFL1	Rap guanine nucleotide exchange factor (GEF)-like 1 [Source:HGNC Symbol;Acc:HGNC:17428]	-1.48263	0.00647674	5.60414	protein_coding
ENSG00000103056	SMPD3	sphingomyelin phosphodiesterase 3 neutral membrane (neutral sphingomyelinase II) [Source:HGNC Symbol;Acc:HGNC:14240]	-1.48923	0.0125799	5.17971	protein_coding
ENSG00000108379	WNT3	wingless-type MMTV integration site family member 3 [Source:HGNC Symbol;Acc:HGNC:12782]	-1.50094	0.0343175	2.69924	protein_coding
ENSG00000227921	NA	NA	-1.50446	0.030883	0.478768	NA
ENSG00000103534	TMC5	transmembrane channel-like 5 [Source:HGNC Symbol;Acc:HGNC:22999]	-1.50676	0.0348291	1.90721	protein_coding
ENSG00000154227	CERS3	ceramide synthase 3 [Source:HGNC Symbol;Acc:HGNC:23752]	-1.51216	0.0187176	6.00439	protein_coding
ENSG00000149090	PAMR1	peptidase domain containing associated with muscle regeneration 1 [Source:HGNC Symbol;Acc:HGNC:24554]	-1.51792	0.0246961	2.53113	protein_coding
ENSG00000175356	SCUBE2	signal peptide CUB domain EGF-like 2 [Source:HGNC Symbol;Acc:HGNC:30425]	-1.5264	0.00583918	3.51929	protein_coding
ENSG00000167767	KRT80	keratin 80 type II [Source:HGNC Symbol;Acc:HGNC:27056]	-1.52897	0.00576931	7.66797	protein_coding
ENSG00000139144	PIK3C2G	phosphatidylinositol-4-phosphate 3-kinase catalytic subunit type 2 gamma [Source:HGNC Symbol;Acc:HGNC:8973]	-1.53528	0.0279375	2.58833	protein_coding
ENSG00000170775	GPR37	G protein-coupled receptor 37 (endothelin receptor type B-like) [Source:HGNC Symbol;Acc:HGNC:4494]	-1.54049	0.0442792	1.94915	protein_coding
ENSG00000139988	RDH12	retinol dehydrogenase 12 (all-trans/9-cis/11-cis) [Source:HGNC Symbol;Acc:HGNC:19977]	-1.5406	0.0430193	4.31168	protein_coding
ENSG00000177675	CD163L1	CD163 molecule-like 1 [Source:HGNC Symbol;Acc:HGNC:30375]	-1.54503	0.00970967	3.02074	protein_coding
ENSG00000014257	ACPP	acid phosphatase prostate [Source:HGNC Symbol;Acc:HGNC:125]	-1.54657	0.017857	4.47339	protein_coding
ENSG00000159527	PGLYRP3	peptidoglycan recognition protein 3 [Source:HGNC Symbol;Acc:HGNC:30014]	-1.5495	0.0161725	3.33189	protein_coding
ENSG00000182771	GRID1	glutamate receptor ionotropic delta 1 [Source:HGNC Symbol;Acc:HGNC:4575]	-1.55957	0.0253232	1.89029	protein_coding
ENSG00000132746	ALDH3B2	aldehyde dehydrogenase 3 family member B2 [Source:HGNC Symbol;Acc:HGNC:411]	-1.56278	0.0296869	6.80357	protein_coding
ENSG00000070193	FGF10	fibroblast growth factor 10 [Source:HGNC Symbol;Acc:HGNC:3666]	-1.57162	0.0423099	-0.512434	protein_coding
ENSG00000168497	SDPR	serum deprivation response [Source:HGNC Symbol;Acc:HGNC:10690]	-1.5725	0.00309637	3.53063	protein_coding
ENSG00000180155	LYNX1	Ly6/neurotoxin 1 [Source:HGNC Symbol;Acc:HGNC:29604]	-1.57903	0.00403844	5.41147	protein_coding
ENSG00000178934	LGALS7B	lectin galactoside-binding soluble 7B [Source:HGNC Symbol;Acc:HGNC:34447]	-1.58606	0.0386214	7.85661	protein_coding
ENSG00000169174	PCSK9	proprotein convertase subtilisin/kexin type 9 [Source:HGNC Symbol;Acc:HGNC:20001]	-1.58679	0.0111923	0.766714	protein_coding
ENSG00000185008	ROBO2	roundabout guidance receptor 2 [Source:HGNC Symbol;Acc:HGNC:10250]	-1.58688	0.0450832	1.01766	protein_coding
ENSG00000205639	MFSD2B	major facilitator superfamily domain containing 2B [Source:HGNC Symbol;Acc:HGNC:37207]	-1.59263	0.026866	-0.592751	protein_coding
ENSG00000146147	MLIP	muscular LMNA-interacting protein [Source:HGNC Symbol;Acc:HGNC:21355]	-1.5981	0.0431046	0.467175	protein_coding
ENSG00000082497	SERTAD4	SERTA domain containing 4 [Source:HGNC Symbol;Acc:HGNC:25236]	-1.59875	0.00747131	3.47962	protein_coding
ENSG00000117152	RGS4	regulator of G-protein signaling 4 [Source:HGNC Symbol;Acc:HGNC:10000]	-1.60083	0.0375312	0.701467	protein_coding
ENSG00000137747	TMPRSS13	transmembrane protease serine 13 [Source:HGNC Symbol;Acc:HGNC:29808]	-1.6043	0.000764344	5.26153	protein_coding
ENSG00000123405	NFE2	nuclear factor erythroid 2 [Source:HGNC Symbol;Acc:HGNC:7780]	-1.61503	0.0393643	1.60787	protein_coding
ENSG00000143590	EFNA3	ephrin-A3 [Source:HGNC Symbol;Acc:HGNC:3223]	-1.62107	0.00599722	3.04351	protein_coding
ENSG00000070526	ST6GALNAC1	ST6 (alpha-N-acetyl-neuraminyl-23-beta-galactosyl-13)-N-acetylgalactosaminide alpha-26-sialyltransferase 1 [Source:HGNC Symbol;Acc:HGNC:23614]	-1.62193	0.009421	0.371511	protein_coding
ENSG00000144649	FAM198A	family with sequence similarity 198 member A [Source:HGNC Symbol;Acc:HGNC:24485]	-1.62233	0.0255792	1.50852	protein_coding
ENSG00000186868	MAPT	microtubule-associated protein tau [Source:HGNC Symbol;Acc:HGNC:6893]	-1.6225	0.0423099	1.17422	protein_coding
ENSG00000198478	SH3BGRL2	SH3 domain binding glutamate-rich protein like 2 [Source:HGNC Symbol;Acc:HGNC:15567]	-1.62485	0.00243085	3.82428	protein_coding
ENSG00000108244	KRT23	keratin 23 type I [Source:HGNC Symbol;Acc:HGNC:6438]	-1.62846	0.00438781	5.26773	protein_coding
ENSG00000168350	DEGS2	delta(4)-desaturase sphingolipid 2 [Source:HGNC Symbol;Acc:HGNC:20113]	-1.63087	0.0374045	3.99431	protein_coding
ENSG00000154639	CXADR	coxsackie virus and adenovirus receptor [Source:HGNC Symbol;Acc:HGNC:2559]	-1.63118	0.0189201	6.18274	protein_coding
ENSG00000167914	GSDMA	gasdermin A [Source:HGNC Symbol;Acc:HGNC:13311]	-1.63668	0.0140044	5.7794	protein_coding
ENSG00000127954	STEAP4	STEAP family member 4 [Source:HGNC Symbol;Acc:HGNC:21923]	-1.63994	0.00515622	6.24772	protein_coding
ENSG00000111344	RASAL1	RAS protein activator like 1 (GAP1 like) [Source:HGNC Symbol;Acc:HGNC:9873]	-1.64142	0.00748901	3.45463	protein_coding
ENSG00000130528	HRC	histidine rich calcium binding protein [Source:HGNC Symbol;Acc:HGNC:5178]	-1.64324	0.0459744	-1.14769	protein_coding
ENSG00000105131	EPHX3	epoxide hydrolase 3 [Source:HGNC Symbol;Acc:HGNC:23760]	-1.64987	0.0167175	4.9746	protein_coding
ENSG00000179148	ALOXE3	arachidonate lipoxygenase 3 [Source:HGNC Symbol;Acc:HGNC:13743]	-1.65052	0.0153815	4.11668	protein_coding
ENSG00000137709	POU2F3	POU class 2 homeobox 3 [Source:HGNC Symbol;Acc:HGNC:19864]	-1.65138	0.0350052	3.9055	protein_coding
ENSG00000010438	PRSS3	protease serine 3 [Source:HGNC Symbol;Acc:HGNC:9486]	-1.65352	0.0209154	3.04633	protein_coding
ENSG00000184347	SLIT3	slit guidance ligand 3 [Source:HGNC Symbol;Acc:HGNC:11087]	-1.66342	0.0354156	5.86297	protein_coding
ENSG00000171476	HOPX	HOP homeobox [Source:HGNC Symbol;Acc:HGNC:24961]	-1.66943	0.0073812	7.89125	protein_coding
ENSG00000184702	SEPT5	septin 5 [Source:HGNC Symbol;Acc:HGNC:9164]	-1.6754	0.00189542	4.40289	protein_coding
ENSG00000163141	BNIPL	BCL2/adenovirus E1B 19kD interacting protein like [Source:HGNC Symbol;Acc:HGNC:16976]	-1.68272	0.00780788	5.49561	protein_coding
ENSG00000003989	SLC7A2	solute carrier family 7 (cationic amino acid transporter y+ system) member 2 [Source:HGNC Symbol;Acc:HGNC:11060]	-1.68299	0.00591413	4.3891	protein_coding
ENSG00000161249	DMKN	dermokine [Source:HGNC Symbol;Acc:HGNC:25063]	-1.69638	0.00751606	9.6671	protein_coding
ENSG00000138449	SLC40A1	solute carrier family 40 (iron-regulated transporter) member 1 [Source:HGNC Symbol;Acc:HGNC:10909]	-1.69666	0.0423099	5.41627	protein_coding
ENSG00000184185	KCNJ12	potassium channel inwardly rectifying subfamily J member 12 [Source:HGNC Symbol;Acc:HGNC:6258]	-1.69767	0.031121	1.63215	protein_coding
ENSG00000157445	CACNA2D3	calcium channel voltage-dependent alpha 2/delta subunit 3 [Source:HGNC Symbol;Acc:HGNC:15460]	-1.69884	0.0439292	-0.219754	protein_coding
ENSG00000183479	TREX2	three prime repair exonuclease 2 [Source:HGNC Symbol;Acc:HGNC:12270]	-1.70272	0.0250966	3.24674	protein_coding
ENSG00000148541	FAM13C	family with sequence similarity 13 member C [Source:HGNC Symbol;Acc:HGNC:19371]	-1.70318	0.0240112	1.87274	protein_coding
ENSG00000178363	CALML3	calmodulin-like 3 [Source:HGNC Symbol;Acc:HGNC:1452]	-1.71762	0.0270395	5.76925	protein_coding
ENSG00000055813	CCDC85A	coiled-coil domain containing 85A [Source:HGNC Symbol;Acc:HGNC:29400]	-1.71806	0.0398342	0.205359	protein_coding
ENSG00000198483	ANKRD35	ankyrin repeat domain 35 [Source:HGNC Symbol;Acc:HGNC:26323]	-1.72288	0.0491142	3.94489	protein_coding
ENSG00000171766	GATM	glycine amidinotransferase (L-arginine:glycine amidinotransferase) [Source:HGNC Symbol;Acc:HGNC:4175]	-1.73618	0.00593435	4.9394	protein_coding
ENSG00000068078	FGFR3	fibroblast growth factor receptor 3 [Source:HGNC Symbol;Acc:HGNC:3690]	-1.74294	0.0459171	6.46787	protein_coding
ENSG00000165794	SLC39A2	solute carrier family 39 (zinc transporter) member 2 [Source:HGNC Symbol;Acc:HGNC:17127]	-1.75309	0.0432784	3.41501	protein_coding
ENSG00000177098	SCN4B	sodium channel voltage gated type IV beta subunit [Source:HGNC Symbol;Acc:HGNC:10592]	-1.75364	0.0198118	2.70435	protein_coding
ENSG00000158220	ESYT3	extended synaptotagmin-like protein 3 [Source:HGNC Symbol;Acc:HGNC:24295]	-1.75428	0.0165346	3.5527	protein_coding
ENSG00000129538	RNASE1	ribonuclease RNase A family 1 (pancreatic) [Source:HGNC Symbol;Acc:HGNC:10044]	-1.75954	0.00583918	7.10363	protein_coding
ENSG00000106123	EPHB6	EPH receptor B6 [Source:HGNC Symbol;Acc:HGNC:3396]	-1.76674	0.00564159	5.25741	protein_coding
ENSG00000089723	OTUB2	OTU deubiquitinase ubiquitin aldehyde binding 2 [Source:HGNC Symbol;Acc:HGNC:20351]	-1.78251	0.026866	3.83054	protein_coding
ENSG00000082482	KCNK2	potassium channel two pore domain subfamily K member 2 [Source:HGNC Symbol;Acc:HGNC:6277]	-1.78543	0.0322886	2.0591	protein_coding
ENSG00000127863	TNFRSF19	tumor necrosis factor receptor superfamily member 19 [Source:HGNC Symbol;Acc:HGNC:11915]	-1.78898	0.0406056	4.69029	protein_coding
ENSG00000120215	MLANA	melan-A [Source:HGNC Symbol;Acc:HGNC:7124]	-1.79316	0.0364209	3.43807	protein_coding
ENSG00000198074	AKR1B10	aldo-keto reductase family 1 member B10 (aldose reductase) [Source:HGNC Symbol;Acc:HGNC:382]	-1.79554	0.0464405	5.04471	protein_coding
ENSG00000179846	NKPD1	NTPase KAP family P-loop domain containing 1 [Source:HGNC Symbol;Acc:HGNC:24739]	-1.80446	0.00599722	2.43533	protein_coding
ENSG00000147257	GPC3	glypican 3 [Source:HGNC Symbol;Acc:HGNC:4451]	-1.81035	0.0374045	3.03289	protein_coding
ENSG00000100448	CTSG	cathepsin G [Source:HGNC Symbol;Acc:HGNC:2532]	-1.81111	0.00553183	3.91118	protein_coding
ENSG00000170423	KRT78	keratin 78 type II [Source:HGNC Symbol;Acc:HGNC:28926]	-1.81489	0.00796723	5.32472	protein_coding
ENSG00000062282	DGAT2	diacylglycerol O-acyltransferase 2 [Source:HGNC Symbol;Acc:HGNC:16940]	-1.82551	0.0240733	5.72983	protein_coding
ENSG00000136155	SCEL	sciellin [Source:HGNC Symbol;Acc:HGNC:10573]	-1.84213	0.0102851	5.8997	protein_coding
ENSG00000112293	GPLD1	glycosylphosphatidylinositol specific phospholipase D1 [Source:HGNC Symbol;Acc:HGNC:4459]	-1.84611	0.0256242	1.32421	protein_coding
ENSG00000211448	DIO2	deiodinase iodothyronine type II [Source:HGNC Symbol;Acc:HGNC:2884]	-1.85055	0.0033189	6.73509	protein_coding
ENSG00000167757	KLK11	kallikrein-related peptidase 11 [Source:HGNC Symbol;Acc:HGNC:6359]	-1.85208	0.00402049	5.67515	protein_coding
ENSG00000124143	ARHGAP40	Rho GTPase activating protein 40 [Source:HGNC Symbol;Acc:HGNC:16226]	-1.85243	0.0417457	1.72667	protein_coding
ENSG00000185664	PMEL	premelanosome protein [Source:HGNC Symbol;Acc:HGNC:10880]	-1.8713	0.0273074	5.4669	protein_coding
ENSG00000094963	FMO2	flavin containing monooxygenase 2 (non-functional) [Source:HGNC Symbol;Acc:HGNC:3770]	-1.87529	0.027396	3.3145	protein_coding
ENSG00000196542	SPTSSB	serine palmitoyltransferase small subunit B [Source:HGNC Symbol;Acc:HGNC:24045]	-1.88205	0.00641172	4.60111	protein_coding
ENSG00000118402	ELOVL4	ELOVL fatty acid elongase 4 [Source:HGNC Symbol;Acc:HGNC:14415]	-1.88269	0.0267569	5.6691	protein_coding
ENSG00000197766	CFD	complement factor D (adipsin) [Source:HGNC Symbol;Acc:HGNC:2771]	-1.90457	0.0187176	4.95013	protein_coding
ENSG00000149809	TM7SF2	transmembrane 7 superfamily member 2 [Source:HGNC Symbol;Acc:HGNC:11863]	-1.90746	0.0280042	4.62579	protein_coding
ENSG00000171346	KRT15	keratin 15 type I [Source:HGNC Symbol;Acc:HGNC:6421]	-1.91151	0.0382039	6.24223	protein_coding
ENSG00000167244	IGF2	insulin-like growth factor 2 [Source:HGNC Symbol;Acc:HGNC:5466]	-1.91411	0.0464405	3.99169	protein_coding
ENSG00000170899	GSTA4	glutathione S-transferase alpha 4 [Source:HGNC Symbol;Acc:HGNC:4629]	-1.91651	0.000857635	4.95698	protein_coding
ENSG00000143882	ATP6V1C2	ATPase H+ transporting lysosomal 42kDa V1 subunit C2 [Source:HGNC Symbol;Acc:HGNC:18264]	-1.93001	0.00249404	4.15192	protein_coding
ENSG00000179477	ALOX12B	arachidonate 12-lipoxygenase 12R type [Source:HGNC Symbol;Acc:HGNC:430]	-1.9343	0.0190293	4.54469	protein_coding
ENSG00000136542	GALNT5	polypeptide N-acetylgalactosaminyltransferase 5 [Source:HGNC Symbol;Acc:HGNC:4127]	-1.94437	0.0177252	1.89348	protein_coding
ENSG00000188505	NCCRP1	non-specific cytotoxic cell receptor protein 1 homolog (zebrafish) [Source:HGNC Symbol;Acc:HGNC:33739]	-1.94838	0.00269355	6.85476	protein_coding
ENSG00000106823	ECM2	extracellular matrix protein 2 female organ and adipocyte specific [Source:HGNC Symbol;Acc:HGNC:3154]	-1.95262	0.00690003	4.40495	protein_coding
ENSG00000182489	XKRX	XK Kell blood group complex subunit-related X-linked [Source:HGNC Symbol;Acc:HGNC:29845]	-1.96055	0.026866	3.12833	protein_coding
ENSG00000184828	ZBTB7C	zinc finger and BTB domain containing 7C [Source:HGNC Symbol;Acc:HGNC:31700]	-1.96856	0.00402049	4.4665	protein_coding
ENSG00000124429	POF1B	premature ovarian failure 1B [Source:HGNC Symbol;Acc:HGNC:13711]	-1.96874	0.0192911	7.05691	protein_coding
ENSG00000166482	MFAP4	microfibrillar-associated protein 4 [Source:HGNC Symbol;Acc:HGNC:7035]	-2.003	0.0213437	5.78238	protein_coding
ENSG00000196407	THEM5	thioesterase superfamily member 5 [Source:HGNC Symbol;Acc:HGNC:26755]	-2.01393	0.00690003	4.39175	protein_coding
ENSG00000129455	KLK8	kallikrein-related peptidase 8 [Source:HGNC Symbol;Acc:HGNC:6369]	-2.02451	0.0069501	4.71972	protein_coding
ENSG00000165457	FOLR2	folate receptor 2 (fetal) [Source:HGNC Symbol;Acc:HGNC:3793]	-2.02454	0.0106806	4.53017	protein_coding
ENSG00000150672	DLG2	discs large homolog 2 (Drosophila) [Source:HGNC Symbol;Acc:HGNC:2901]	-2.02552	0.0303824	2.79099	protein_coding
ENSG00000169550	MUC15	mucin 15 cell surface associated [Source:HGNC Symbol;Acc:HGNC:14956]	-2.02741	0.00516763	4.09238	protein_coding
ENSG00000172350	ABCG4	ATP-binding cassette sub-family G (WHITE) member 4 [Source:HGNC Symbol;Acc:HGNC:13884]	-2.02811	0.0102851	0.434838	protein_coding
ENSG00000180638	SLC47A2	solute carrier family 47 (multidrug and toxin extrusion) member 2 [Source:HGNC Symbol;Acc:HGNC:26439]	-2.03195	0.00913205	2.38221	protein_coding
ENSG00000137878	GCOM1	GRINL1A complex locus 1 [Source:HGNC Symbol;Acc:HGNC:26424]	-2.03802	0.00860367	1.34241	protein_coding
ENSG00000188373	C10orf99	chromosome 10 open reading frame 99 [Source:HGNC Symbol;Acc:HGNC:31428]	-2.04172	0.0124662	4.6486	protein_coding
ENSG00000114200	BCHE	butyrylcholinesterase [Source:HGNC Symbol;Acc:HGNC:983]	-2.04217	0.0374045	1.41186	protein_coding
ENSG00000144619	CNTN4	contactin 4 [Source:HGNC Symbol;Acc:HGNC:2174]	-2.05187	0.00639839	0.154342	protein_coding
ENSG00000170786	SDR16C5	short chain dehydrogenase/reductase family 16C member 5 [Source:HGNC Symbol;Acc:HGNC:30311]	-2.05249	0.00828392	5.12215	protein_coding
ENSG00000198948	MFAP3L	microfibrillar-associated protein 3-like [Source:HGNC Symbol;Acc:HGNC:29083]	-2.05499	0.000432594	4.12823	protein_coding
ENSG00000139155	SLCO1C1	solute carrier organic anion transporter family member 1C1 [Source:HGNC Symbol;Acc:HGNC:13819]	-2.06198	0.0154386	-0.422435	protein_coding
ENSG00000204175	GPRIN2	G protein regulated inducer of neurite outgrowth 2 [Source:HGNC Symbol;Acc:HGNC:23730]	-2.07758	0.0309536	3.66095	protein_coding
ENSG00000077498	TYR	tyrosinase [Source:HGNC Symbol;Acc:HGNC:12442]	-2.10848	0.0198756	3.29361	protein_coding
ENSG00000188508	KRTDAP	keratinocyte differentiation-associated protein [Source:HGNC Symbol;Acc:HGNC:16313]	-2.11783	0.00383624	8.43382	protein_coding
ENSG00000187955	COL14A1	collagen type XIV alpha 1 [Source:HGNC Symbol;Acc:HGNC:2191]	-2.1321	0.00377009	5.53102	protein_coding
ENSG00000204020	LIPN	lipase family member N [Source:HGNC Symbol;Acc:HGNC:23452]	-2.14228	0.0231766	2.03466	protein_coding
ENSG00000164175	SLC45A2	solute carrier family 45 member 2 [Source:HGNC Symbol;Acc:HGNC:16472]	-2.14287	0.0369996	-0.96719	protein_coding
ENSG00000175121	WFDC5	WAP four-disulfide core domain 5 [Source:HGNC Symbol;Acc:HGNC:20477]	-2.14349	0.00429339	4.97284	protein_coding
ENSG00000112562	SMOC2	SPARC related modular calcium binding 2 [Source:HGNC Symbol;Acc:HGNC:20323]	-2.16775	0.00214491	4.09382	protein_coding
ENSG00000143248	RGS5	regulator of G-protein signaling 5 [Source:HGNC Symbol;Acc:HGNC:10001]	-2.17108	0.0143372	5.60719	protein_coding
ENSG00000147041	SYTL5	synaptotagmin-like 5 [Source:HGNC Symbol;Acc:HGNC:15589]	-2.18919	0.0372784	-0.997421	protein_coding
ENSG00000088386	SLC15A1	solute carrier family 15 (oligopeptide transporter) member 1 [Source:HGNC Symbol;Acc:HGNC:10920]	-2.19311	0.0189853	3.39244	protein_coding
ENSG00000115488	NEU2	sialidase 2 (cytosolic sialidase) [Source:HGNC Symbol;Acc:HGNC:7759]	-2.20347	0.0191268	0.00348303	protein_coding
ENSG00000159337	PLA2G4D	phospholipase A2 group IVD (cytosolic) [Source:HGNC Symbol;Acc:HGNC:30038]	-2.20371	0.025579	4.74794	protein_coding
ENSG00000137875	BCL2L10	BCL2-like 10 (apoptosis facilitator) [Source:HGNC Symbol;Acc:HGNC:993]	-2.22809	0.0153713	0.542296	protein_coding
ENSG00000108924	HLF	hepatic leukemia factor [Source:HGNC Symbol;Acc:HGNC:4977]	-2.24385	0.00748901	3.76929	protein_coding
ENSG00000104044	OCA2	oculocutaneous albinism II [Source:HGNC Symbol;Acc:HGNC:8101]	-2.2813	0.0273074	0.868407	protein_coding
ENSG00000167759	KLK13	kallikrein-related peptidase 13 [Source:HGNC Symbol;Acc:HGNC:6361]	-2.29001	0.0132129	4.48497	protein_coding
ENSG00000119457	SLC46A2	solute carrier family 46 member 2 [Source:HGNC Symbol;Acc:HGNC:16055]	-2.29534	0.0114071	2.61726	protein_coding
ENSG00000125780	TGM3	transglutaminase 3 [Source:HGNC Symbol;Acc:HGNC:11779]	-2.31663	0.0239183	5.87663	protein_coding
ENSG00000204421	LY6G6C	lymphocyte antigen 6 complex locus G6C [Source:HGNC Symbol;Acc:HGNC:13936]	-2.32996	0.00443975	5.63255	protein_coding
ENSG00000184459	BPIFC	BPI fold containing family C [Source:HGNC Symbol;Acc:HGNC:16503]	-2.33134	0.00531974	3.86152	protein_coding
ENSG00000165181	C9orf84	chromosome 9 open reading frame 84 [Source:HGNC Symbol;Acc:HGNC:26535]	-2.365	0.0231362	-0.343563	protein_coding
ENSG00000250722	SEPP1	selenoprotein P plasma 1 [Source:HGNC Symbol;Acc:HGNC:10751]	-2.37668	0.00149797	6.23852	protein_coding
ENSG00000145423	SFRP2	secreted frizzled-related protein 2 [Source:HGNC Symbol;Acc:HGNC:10777]	-2.3918	0.0155074	6.77112	protein_coding
ENSG00000105664	COMP	cartilage oligomeric matrix protein [Source:HGNC Symbol;Acc:HGNC:2227]	-2.39207	0.038644	4.26987	protein_coding
ENSG00000171798	KNDC1	kinase non-catalytic C-lobe domain (KIND) containing 1 [Source:HGNC Symbol;Acc:HGNC:29374]	-2.41345	0.0328489	0.283942	protein_coding
ENSG00000125804	FAM182A	family with sequence similarity 182 member A [Source:HGNC Symbol;Acc:HGNC:16222]	-2.4239	0.0205116	0.78755	processed_transcript
ENSG00000248485	PCP4L1	Purkinje cell protein 4 like 1 [Source:HGNC Symbol;Acc:HGNC:20448]	-2.43063	0.0484893	3.02861	protein_coding
ENSG00000127083	OMD	osteomodulin [Source:HGNC Symbol;Acc:HGNC:8134]	-2.44018	0.00942944	2.2021	protein_coding
ENSG00000101463	SYNDIG1	synapse differentiation inducing 1 [Source:HGNC Symbol;Acc:HGNC:15885]	-2.44194	0.0154386	-0.473017	protein_coding
ENSG00000006377	DLX6	distal-less homeobox 6 [Source:HGNC Symbol;Acc:HGNC:2919]	-2.445	0.0159609	-2.07823	protein_coding
ENSG00000213022	KLK9	kallikrein-related peptidase 9 [Source:HGNC Symbol;Acc:HGNC:6370]	-2.44653	0.00902932	4.1529	protein_coding
ENSG00000105141	CASP14	caspase 14 apoptosis-related cysteine peptidase [Source:HGNC Symbol;Acc:HGNC:1502]	-2.49433	0.00251599	7.1459	protein_coding
ENSG00000167968	DNASE1L2	deoxyribonuclease I-like 2 [Source:HGNC Symbol;Acc:HGNC:2958]	-2.53946	0.0485363	3.0793	protein_coding
ENSG00000134827	TCN1	transcobalamin I (vitamin B12 binding protein R binder family) [Source:HGNC Symbol;Acc:HGNC:11652]	-2.56199	0.0272797	3.03874	protein_coding
ENSG00000127249	ATP13A4	ATPase type 13A4 [Source:HGNC Symbol;Acc:HGNC:25422]	-2.56942	0.00234989	2.51763	protein_coding
ENSG00000064205	WISP2	WNT1 inducible signaling pathway protein 2 [Source:HGNC Symbol;Acc:HGNC:12770]	-2.57821	0.0260331	5.2271	protein_coding
ENSG00000179639	FCER1A	Fc fragment of IgE high affinity I receptor for; alpha polypeptide [Source:HGNC Symbol;Acc:HGNC:3609]	-2.59568	0.0344354	3.26004	protein_coding
ENSG00000091128	LAMB4	laminin beta 4 [Source:HGNC Symbol;Acc:HGNC:6491]	-2.62377	0.0125797	2.76324	protein_coding
ENSG00000197561	ELANE	elastase neutrophil expressed [Source:HGNC Symbol;Acc:HGNC:3309]	-2.63172	0.0227575	-1.53617	protein_coding
ENSG00000112494	UNC93A	unc-93 homolog A (C. elegans) [Source:HGNC Symbol;Acc:HGNC:12570]	-2.64831	0.00870848	2.74262	protein_coding
ENSG00000178372	CALML5	calmodulin-like 5 [Source:HGNC Symbol;Acc:HGNC:18180]	-2.65457	0.00154501	8.4547	protein_coding
ENSG00000167769	ACER1	alkaline ceramidase 1 [Source:HGNC Symbol;Acc:HGNC:18356]	-2.65475	0.0193346	3.60665	protein_coding
ENSG00000125851	PCSK2	proprotein convertase subtilisin/kexin type 2 [Source:HGNC Symbol;Acc:HGNC:8744]	-2.69945	0.017857	2.20067	protein_coding
ENSG00000164120	HPGD	hydroxyprostaglandin dehydrogenase 15-(NAD) [Source:HGNC Symbol;Acc:HGNC:5154]	-2.71138	1.09815e-05	5.65244	protein_coding
ENSG00000070601	FRMPD1	FERM and PDZ domain containing 1 [Source:HGNC Symbol;Acc:HGNC:29159]	-2.72096	0.00403844	1.19466	protein_coding
ENSG00000198542	ITGBL1	integrin beta-like 1 (with EGF-like repeat domains) [Source:HGNC Symbol;Acc:HGNC:6164]	-2.73648	0.0255792	2.49734	protein_coding
ENSG00000131969	ABHD12B	abhydrolase domain containing 12B [Source:HGNC Symbol;Acc:HGNC:19837]	-2.74475	0.0318708	2.03084	protein_coding
ENSG00000002745	WNT16	wingless-type MMTV integration site family member 16 [Source:HGNC Symbol;Acc:HGNC:16267]	-2.74653	0.00436015	3.23007	protein_coding
ENSG00000134765	DSC1	desmocollin 1 [Source:HGNC Symbol;Acc:HGNC:3035]	-2.74976	0.0111923	7.62329	protein_coding
ENSG00000050628	PTGER3	prostaglandin E receptor 3 (subtype EP3) [Source:HGNC Symbol;Acc:HGNC:9595]	-2.76667	0.000764344	4.66436	protein_coding
ENSG00000106819	ASPN	asporin [Source:HGNC Symbol;Acc:HGNC:14872]	-2.78953	0.00264962	4.00752	protein_coding
ENSG00000178597	PSAPL1	prosaposin-like 1 (gene/pseudogene) [Source:HGNC Symbol;Acc:HGNC:33131]	-2.80419	0.037377	5.22101	protein_coding
ENSG00000125285	SOX21	SRY (sex determining region Y)-box 21 [Source:HGNC Symbol;Acc:HGNC:11197]	-2.8065	0.0130537	2.26123	protein_coding
ENSG00000160862	AZGP1	alpha-2-glycoprotein 1 zinc-binding [Source:HGNC Symbol;Acc:HGNC:910]	-2.8098	0.000247417	6.27063	protein_coding
ENSG00000198854	C1orf68	chromosome 1 open reading frame 68 [Source:HGNC Symbol;Acc:HGNC:29468]	-2.82662	0.00159712	5.75633	protein_coding
ENSG00000215853	RPTN	repetin [Source:HGNC Symbol;Acc:HGNC:26809]	-2.85809	0.0246961	4.03224	protein_coding
ENSG00000136696	IL36B	interleukin 36 beta [Source:HGNC Symbol;Acc:HGNC:15564]	-2.90121	0.00456818	0.537816	protein_coding
ENSG00000203786	KPRP	keratinocyte proline-rich protein [Source:HGNC Symbol;Acc:HGNC:31823]	-2.92349	0.0041089	6.77344	protein_coding
ENSG00000168703	WFDC12	WAP four-disulfide core domain 12 [Source:HGNC Symbol;Acc:HGNC:16115]	-2.92759	0.00270168	4.34515	protein_coding
ENSG00000176153	GPX2	glutathione peroxidase 2 [Source:HGNC Symbol;Acc:HGNC:4554]	-2.93794	0.0107358	2.55412	protein_coding
ENSG00000187173	LCE2A	late cornified envelope 2A [Source:HGNC Symbol;Acc:HGNC:29469]	-2.94004	0.00583918	4.41251	protein_coding
ENSG00000084674	APOB	apolipoprotein B [Source:HGNC Symbol;Acc:HGNC:603]	-2.94907	0.029891	-0.650764	protein_coding
ENSG00000174156	GSTA3	glutathione S-transferase alpha 3 [Source:HGNC Symbol;Acc:HGNC:4628]	-2.95746	0.036213	-1.13016	protein_coding
ENSG00000186395	KRT10	keratin 10 type I [Source:HGNC Symbol;Acc:HGNC:6413]	-2.96663	0.0140044	11.3367	protein_coding
ENSG00000108602	ALDH3A1	aldehyde dehydrogenase 3 family member A1 [Source:HGNC Symbol;Acc:HGNC:405]	-2.99024	0.00858622	3.5199	protein_coding
ENSG00000244617	ASPRV1	aspartic peptidase retroviral-like 1 [Source:HGNC Symbol;Acc:HGNC:26321]	-3.01348	0.000587332	8.19679	protein_coding
ENSG00000172867	KRT2	keratin 2 type II [Source:HGNC Symbol;Acc:HGNC:6439]	-3.02653	0.0171735	9.34428	protein_coding
ENSG00000105143	SLC1A6	solute carrier family 1 (high affinity aspartate/glutamate transporter) member 6 [Source:HGNC Symbol;Acc:HGNC:10944]	-3.0287	0.0117421	1.33762	protein_coding
ENSG00000084110	HAL	histidine ammonia-lyase [Source:HGNC Symbol;Acc:HGNC:4806]	-3.04605	0.000764344	5.54683	protein_coding
ENSG00000124491	F13A1	coagulation factor XIII A1 polypeptide [Source:HGNC Symbol;Acc:HGNC:3531]	-3.08219	0.00063234	6.43125	protein_coding
ENSG00000145244	CORIN	corin serine peptidase [Source:HGNC Symbol;Acc:HGNC:19012]	-3.08446	0.00751606	1.83141	protein_coding
ENSG00000016402	IL20RA	interleukin 20 receptor alpha [Source:HGNC Symbol;Acc:HGNC:6003]	-3.08791	0.00270068	2.91683	protein_coding
ENSG00000104435	STMN2	stathmin 2 [Source:HGNC Symbol;Acc:HGNC:10577]	-3.09508	0.0485363	2.59787	protein_coding
ENSG00000235942	LCE6A	late cornified envelope 6A [Source:HGNC Symbol;Acc:HGNC:31824]	-3.11233	0.00550175	3.84622	protein_coding
ENSG00000186844	LCE1A	late cornified envelope 1A [Source:HGNC Symbol;Acc:HGNC:29459]	-3.1847	0.00257534	4.87813	protein_coding
ENSG00000187180	LCE2C	late cornified envelope 2C [Source:HGNC Symbol;Acc:HGNC:29460]	-3.19607	0.00274344	4.94084	protein_coding
ENSG00000167768	KRT1	keratin 1 type II [Source:HGNC Symbol;Acc:HGNC:6412]	-3.2027	0.00506951	11.2843	protein_coding
ENSG00000161798	AQP5	aquaporin 5 [Source:HGNC Symbol;Acc:HGNC:638]	-3.20394	0.0238125	3.18535	protein_coding
ENSG00000165953	SERPINA12	serpin peptidase inhibitor clade A (alpha-1 antiproteinase antitrypsin) member 12 [Source:HGNC Symbol;Acc:HGNC:18359]	-3.22017	0.0125799	4.66978	protein_coding
ENSG00000143412	ANXA9	annexin A9 [Source:HGNC Symbol;Acc:HGNC:547]	-3.22029	0.010128	2.66593	protein_coding
ENSG00000240386	LCE1F	late cornified envelope 1F [Source:HGNC Symbol;Acc:HGNC:29467]	-3.2749	0.00215969	4.74864	protein_coding
ENSG00000166869	CHP2	calcineurin-like EF-hand protein 2 [Source:HGNC Symbol;Acc:HGNC:24927]	-3.28158	0.0168237	2.66148	protein_coding
ENSG00000187223	LCE2D	late cornified envelope 2D [Source:HGNC Symbol;Acc:HGNC:16518]	-3.29097	0.0019039	3.98233	protein_coding
ENSG00000162040	HS3ST6	heparan sulfate (glucosamine) 3-O-sulfotransferase 6 [Source:HGNC Symbol;Acc:HGNC:14178]	-3.30216	0.00796723	0.943305	protein_coding
ENSG00000204538	PSORS1C2	psoriasis susceptibility 1 candidate 2 [Source:HGNC Symbol;Acc:HGNC:17199]	-3.31436	0.00377587	3.45793	protein_coding
ENSG00000197084	LCE1C	late cornified envelope 1C [Source:HGNC Symbol;Acc:HGNC:29464]	-3.38946	0.00103982	5.30199	protein_coding
ENSG00000110675	ELMOD1	ELMO/CED-12 domain containing 1 [Source:HGNC Symbol;Acc:HGNC:25334]	-3.39162	0.00382947	3.14491	protein_coding
ENSG00000174343	CHRNA9	cholinergic receptor nicotinic alpha 9 (neuronal) [Source:HGNC Symbol;Acc:HGNC:14079]	-3.46066	0.00893754	0.80161	protein_coding
ENSG00000188393	CLEC2A	C-type lectin domain family 2 member A [Source:HGNC Symbol;Acc:HGNC:24191]	-3.53048	0.0412417	1.33234	protein_coding
ENSG00000126233	SLURP1	secreted LY6/PLAUR domain containing 1 [Source:HGNC Symbol;Acc:HGNC:18746]	-3.54632	0.00274344	5.52768	protein_coding
ENSG00000196734	LCE1B	late cornified envelope 1B [Source:HGNC Symbol;Acc:HGNC:16611]	-3.55794	0.00159712	4.77948	protein_coding
ENSG00000159455	LCE2B	late cornified envelope 2B [Source:HGNC Symbol;Acc:HGNC:16610]	-3.67622	0.00159712	5.40774	protein_coding
ENSG00000172155	LCE1D	late cornified envelope 1D [Source:HGNC Symbol;Acc:HGNC:29465]	-3.69746	0.010931	2.89162	protein_coding
ENSG00000244122	UGT1A7	UDP glucuronosyltransferase 1 family polypeptide A7 [Source:HGNC Symbol;Acc:HGNC:12539]	-3.73789	0.0405048	-0.564703	protein_coding
ENSG00000118520	ARG1	arginase 1 [Source:HGNC Symbol;Acc:HGNC:663]	-3.93961	0.000247417	5.18299	protein_coding
ENSG00000186226	LCE1E	late cornified envelope 1E [Source:HGNC Symbol;Acc:HGNC:29466]	-3.96644	0.00676619	2.39491	protein_coding
ENSG00000197953	AADACL2	arylacetamide deacetylase-like 2 [Source:HGNC Symbol;Acc:HGNC:24427]	-4.1176	0.00472495	3.34067	protein_coding
ENSG00000163331	DAPL1	death associated protein-like 1 [Source:HGNC Symbol;Acc:HGNC:21490]	-4.16366	0.00599722	2.32444	protein_coding
ENSG00000125571	IL37	interleukin 37 [Source:HGNC Symbol;Acc:HGNC:15563]	-4.20894	0.00826692	1.25338	protein_coding
ENSG00000143631	FLG	filaggrin [Source:HGNC Symbol;Acc:HGNC:3748]	-4.23371	0.00116615	9.01151	protein_coding
ENSG00000197915	HRNR	hornerin [Source:HGNC Symbol;Acc:HGNC:20846]	-4.292	0.0125799	2.38653	protein_coding
ENSG00000143520	FLG2	filaggrin family member 2 [Source:HGNC Symbol;Acc:HGNC:33276]	-4.44724	0.00214491	7.86639	protein_coding
ENSG00000143536	CRNN	cornulin [Source:HGNC Symbol;Acc:HGNC:1230]	-4.48385	0.0102851	0.431882	protein_coding
ENSG00000169900	PYDC1	PYD (pyrin domain) containing 1 [Source:HGNC Symbol;Acc:HGNC:30261]	-4.54919	0.0261204	0.658547	protein_coding
ENSG00000166634	SERPINB12	serpin peptidase inhibitor clade B (ovalbumin) member 12 [Source:HGNC Symbol;Acc:HGNC:14220]	-5.24048	0.0039207	2.90265	protein_coding
ENSG00000203782	LOR	loricrin [Source:HGNC Symbol;Acc:HGNC:6663]	-5.34595	0.000502626	6.09423	protein_coding
