# Supplementary material for: Meta-transcriptome Profiling of the Human-Leishmania braziliensis Cutaneous Lesion
Source: PLoS Negl Trop Dis. 2016 Sep 15;10(9):e0004992. doi: 10.1371/journal.pntd.0004992 (PMC5025153; doi:10.1371/journal.pntd.0004992)
Supplement: S5 Table — (XLSX) [file pntd.0004992.s011.xlsx]

## Sheet: Sheet1
ID	Symbol	Description	Type	Average RPKM	early.2 RPKM	early.3 RPKM	early.5 RPKM	late.16 RPKM	late.19 RPKM	late.23 RPKM
LbrM.29.0850	null	CPC cysteine peptidase, Clan CA, family C1, Cathepsin B-like	protein coding	107886	144622	96056.3	102638	86093.6	113962	103947
LbrM.24.2240	null	hypothetical protein, conserved	protein coding	86675.5	97217.8	78470.9	68425.2	116705	88749.4	70484.9
LbrM.35.3820	null	cysteine synthase	protein coding	85690.7	48608.9	82120.7	76978.3	103312	91522.8	111601
LbrM.32.0100	null	protein transport protein SEC13, putative	protein coding	66806.4	83960.8	52009.8	34212.6	71744.7	61015.2	97895.6
LbrM.06.0120	null	proteasome beta 6 subunit, putative,20S proteasome beta 6 subunit, putative	protein coding	58511.9	70703.9	49272.4	39914.7	57395.7	55468.3	78316.5
LbrM.16.1390	null	hypothetical protein, conserved	protein coding	55259	39770.9	64327.9	65574.1	78919.1	45761.4	37200.3
LbrM.33.3110	null	D-alanyl-glycyl endopeptidase-like protein,cysteine peptidase, Clan CA, family C51, putative	protein coding	54839.8	53027.9	47447.5	77928.7	51656.2	48072.6	50905.7
LbrM.26.0610	null	hypothetical protein, conserved	protein coding	53296.3	53027.9	32848.3	68425.2	40177	66562	58737.4
LbrM.18.1250	null	hypothetical protein, conserved	protein coding	51204.6	61865.9	54747.1	48467.8	40177	47148.1	54821.6
LbrM.35.2380	null	hypothetical protein, conserved	protein coding	50482	44189.9	62959.2	65574.1	43046.8	49921.5	37200.3
LbrM.28.1740	null	hydrolase, alpha/beta fold family, putative	protein coding	43445.4	38297.9	47447.5	57021	32524.2	46223.6	39158.3
LbrM.19.1410	null	hypothetical protein, conserved	protein coding	41751.9	49492.7	42702.8	47897.6	25254.1	49921.5	35242.4
LbrM.21.0730	null	metallo-beta-lactamase family-like protein	protein coding	37551.9	30932.9	52009.8	48467.8	17218.7	27734.2	48947.8
LbrM.34.0990	null	casein kinase I, putative	protein coding	35123.4	20622	36498.1	53219.6	22958.3	36978.9	40463.5
LbrM.29.2850	null	inosine-adenosine-guanosine-nucleoside hydrolase, putative	protein coding	30813.4	26513.9	30110.9	25659.4	43046.8	36054.4	23495
LbrM.28.1490	null	haloacid dehalogenase-like hydrolase-like protein	protein coding	28703.2	48608.9	27373.6	14255.2	31567.6	24960.8	25452.9
LbrM.21.1170	null	hypothetical protein, conserved	protein coding	28426	29459.9	23723.8	41815.4	24871.5	25885.2	24800.2
LbrM.16.0080	null	hypothetical protein, conserved	protein coding	26610.9	26513.9	24636.2	31361.5	28697.9	24960.8	23495
LbrM.21.2150	null	beta tubulin	protein coding	25250.5	29151.5	21984.8	21166.4	24851.4	28721.6	25627.1
LbrM.33.3470	null	cation transporter, putative	protein coding	24929.8	17676	20073.9	22808.4	30611.1	16640.5	41768.8
LbrM.12.0670	null	cytochrome c oxidase subunit IV	protein coding	24245.1	16872.5	25880.5	19698.2	27132.5	24204.4	31682.6
LbrM.35.3380	null	hypothetical protein, conserved	protein coding	23722.4	17676	20073.9	22808.4	28697.9	29583.1	23495
LbrM.26.0500	null	hypothetical protein, conserved	protein coding	23680.3	20622	36498.1	26609.8	21045.1	20338.4	16968.6
LbrM.08.0870	null	hypothetical protein, conserved	protein coding	22859.5	33458.1	15642	22401.1	25008.1	22187.3	18460.3
LbrM.14.1000	null	hypothetical protein, conserved	protein coding	22584.2	17676	24636.2	11404.2	25828.1	30507.6	25452.9
LbrM.34.4780	null	hypothetical protein, conserved	protein coding	22550.6	22978.8	14234.3	27370.1	14922.9	29952.9	25844.4
LbrM.27.1600	null	proteasome regulatory non-ATP-ase subunit 3, putative	protein coding	21288.1	23568	12774.3	28510.5	22958.3	20338.4	19579.1
LbrM.20.1900	null	hypothetical protein, conserved	protein coding	20934.3	26513.9	12774.3	22808.4	19131.9	22187.3	22189.7
LbrM.08.1040	null	beta tubulin	protein coding	19881	22799.4	21303.8	17726.1	18383.3	19976.6	19096.7
LbrM.35.2840	null	protein kinase, putative	protein coding	19154.4	29913.2	17687.5	17983.5	16335.7	20053.9	12952.3
LbrM.07.0710	null	hypothetical protein, conserved	protein coding	18651.7	14140.8	18614	17106.3	22958.3	21078	18012.8
LbrM.35.3720	null	hypothetical protein, conserved	protein coding	18060.9	15712	15815.8	15839.2	21045.1	23420	16533.5
LbrM.15.1350	null	hypothetical protein, conserved	protein coding	17842	29459.9	12774.3	15205.6	13392.3	16640.5	19579.1
LbrM.25.2280	null	pyruvate dehydrogenase E1 beta subunit, putative	protein coding	17811.9	10605.6	19709	21668	13775	19968.6	21145.5
LbrM.20.4290	null	amastin-like surface protein, putative	protein coding	17712.9	14549.3	19548.9	19715.3	17029.2	13343.8	22091.2
LbrM.23.0660	null	hypothetical protein	protein coding	17360.9	21542.6	18135	18175.4	17577.4	16987.2	11747.5
LbrM.22.0660	null	hypothetical protein, conserved	protein coding	17044.7	15712	18857.3	17739.9	14030.1	21571	14358
LbrM.28.0240	null	hypothetical protein, unknown function	protein coding	16997.1	16413.4	20334.6	13848	17218.7	22979.7	11188.1
LbrM.20.1090	null	kinesin, putative (pseudogene)	protein coding	16921.9	12558.7	25811.2	12513.7	22328.8	10799.3	17519.6
LbrM.35.4420	null	oxidoreductase, putative	protein coding	15448.9	20086.3	12940.2	16069.6	15653.4	9076.64	18867.2
LbrM.13.0200	null	alpha tubulin	protein coding	15133.5	16296.2	13421.1	13377.1	17872.6	13410.7	16423.3
LbrM.28.2990	null	heat-shock protein hsp70, putative	protein coding	15049.9	13312.2	19161.5	16013.4	12579.2	13716.9	15516.5
LbrM.32.1220	null	mitochondrial carrier protein-like protein	protein coding	14697.3	13257	10949.4	17106.3	17218.7	15947.1	13705.4
LbrM.08.1060	null	amastin-like protein	protein coding	14385.5	14719.9	15535.2	16721.6	8716.01	13215.4	17405.2
LbrM.33.0920	null	beta-tubulin	protein coding	13971.6	15269.8	12325.3	11613.2	14574.3	15101.3	14945.7
LbrM.13.0190	null	alpha tubulin	protein coding	13819.1	16445.4	10302.6	11765.1	16250	12521.3	15630.3
LbrM.32.2300	null	eRF1 methyltransferase catalytic subunit, putative	protein coding	13423.7	12152.2	11633.8	19957.3	13631.5	13867.1	9300.09
LbrM.33.0930	null	beta-tubulin	protein coding	13366.1	14945.9	14159.7	11583.3	12110.2	13968.7	13428.6
LbrM.20.0110	null	protein kinase, putative	protein coding	12915.9	10444.9	16424.1	14514.4	10957.4	14119.2	11035.5
LbrM.18.1730	H1A-1	P-type H+-ATPase, putative (H1A-1)	protein coding	12739.4	13748	20682.2	8236.37	10203.7	13558.9	10007.1
LbrM.23.0400	null	NADP-dependent alcohol dehydrogenase, putative	protein coding	12469.8	14203.9	13686.8	11404.2	9839.27	15055.7	10628.7
LbrM.34.0370	null	short chain dehydrogenase, putative	protein coding	11543.6	8837.98	8759.54	14255.2	18940.6	12203	6265.32
LbrM.03.0360	null	hypothetical protein, conserved	protein coding	11484	10778	14955.3	11126	10079.2	11364.2	10601.4
LbrM.35.6590	null	chaperone protein DNAj, putative	protein coding	11395.8	16939.5	7299.62	9028.32	13870.6	13404.9	7831.65
LbrM.26.1330	null	hypothetical protein, conserved	protein coding	10897.7	8837.98	12774.3	14572	10203.7	9861.04	9136.93
LbrM.35.5790	null	adiponectin receptor protein 1, putative	protein coding	10866.8	6628.49	8896.41	12117	10761.7	14560.4	12237
LbrM.11.1030	null	tatD related deoxyribonuclease, putative	protein coding	10695.8	12625.7	12513.6	5702.1	9839.27	9508.86	13985.1
LbrM.23.1980	null	fatty acid desaturase	protein coding	10622.4	14239	10949.4	10770.6	6058.44	11710	10007.1
LbrM.27.1860	null	hypothetical protein, conserved	protein coding	10391.8	15908.4	10402	9693.57	9183.32	7765.57	9397.98
LbrM.10.1110	null	nucleoside phosphorylase-like protein	protein coding	10372.9	9641.44	8460.92	11922.6	14088	9580.9	8543.62
LbrM.29.1180	null	ribosomal protein L1a, putative	protein coding	10334	10080.8	11975.9	7840.39	10223.6	6586.87	15296.2
LbrM.07.0980	null	hypothetical protein, conserved	protein coding	10281	8837.98	8759.54	7982.94	16070.8	12203	7831.65
LbrM.01.0250	CYP12	cyclophilin 12, putative (CYP12)	protein coding	9973.65	2209.5	11633.8	8553.15	8609.36	21494	7342.17
LbrM.14.0840	null	hypothetical protein, conserved	protein coding	9916.92	22726.2	7038.92	6516.69	5739.57	11886.1	5594.04
LbrM.01.0740	null	eukaryotic initiation factor 4a, putative	protein coding	9881	8453.72	10378.2	9172.94	10880.2	10321.9	10079
LbrM.28.2600	null	hypothetical protein, conserved	protein coding	9851	3535.19	8759.54	12544.6	13775	11093.7	9397.98
LbrM.29.1150	null	ribosomal protein L1a, putative	protein coding	9801.58	6490.39	10778.3	7484.01	11210.1	7366.89	15479.7
LbrM.17.0090	null	elongation factor 1-alpha	protein coding	9691.05	8486.22	9233.47	10411.3	13135.3	9106.74	7773.21
LbrM.04.0440	null	anaphase promoting complex, subunit 10-like protein	protein coding	9304.68	13257	6159.05	7127.62	15783.8	7626.9	5873.74
LbrM.25.2180	null	hypothetical protein, conserved	protein coding	9280.53	7231.08	9954.02	10885.8	7826.69	11597.9	8187.63
LbrM.20.3140	null	hypothetical protein, conserved	protein coding	9186.98	11047.5	10493.2	6177.27	9565.95	7395.78	10442.2
LbrM.29.0150	null	DNA-directed RNA polymerase I-like protein	protein coding	9111.3	4418.99	4106.03	14255.2	14348.9	9706.96	7831.65
LbrM.32.1250	null	hypothetical protein, conserved	protein coding	9087.1	10605.6	7664.6	5702.1	8035.4	9984.3	12530.6
LbrM.29.1780	null	hypothetical protein, conserved	protein coding	9050.66	6186.59	9854.48	9123.36	9757.27	9984.3	9397.98
LbrM.33.0330	HSP83-1	heat shock protein 83-1 (HSP83-1)	protein coding	8980.17	5260.7	9645.92	8145.86	11615.8	11754	7458.72
LbrM.07.0400	null	hypothetical protein, conserved	protein coding	8933.57	10311	6934.64	8553.15	12053.1	7395.78	8353.76
LbrM.34.4770	null	hypothetical protein, conserved	protein coding	8852.83	9447.5	9250.38	8258.21	6729.15	10519.9	8911.88
LbrM.14.0290	null	hypothetical protein, conserved	protein coding	8668.71	3927.99	8516.22	14572	10203.7	7395.78	7396.56
LbrM.10.1560	GP63-2	GP63, leishmanolysin (GP63-2)	protein coding	8602.4	7954.18	9307.01	7982.94	13775	5546.83	7048.49
LbrM.15.0720	null	hypothetical protein, conserved	protein coding	8590.8	7300.94	7616.99	11404.2	7985.49	9405.5	7831.65
LbrM.27.2300	null	hypothetical protein, conserved	protein coding	8559.18	3314.24	7527.73	11404.2	9326.81	9013.61	10768.5
LbrM.31.0540	null	hypothetical protein, conserved	protein coding	8521.82	3927.99	10341.1	7602.8	10841.4	12326.3	6091.28
LbrM.30.1730	null	hypothetical protein, conserved	protein coding	8506.46	13888.3	5474.71	8960.44	7379.45	10301.3	5034.63
LbrM.22.1540	null	CCR4 associated factor, putative	protein coding	8453.53	3927.99	7907.92	4434.97	12116.9	12326.3	10007.1
LbrM.16.1630	null	hypothetical protein, conserved	protein coding	8401.15	9574.48	6843.39	7127.62	7174.47	9244.72	10442.2
LbrM.27.0040	null	hypothetical protein, conserved	protein coding	8380.63	1262.57	10167.3	4887.51	10659.2	12678.5	10628.7
LbrM.06.0820	null	hypothetical protein, conserved	protein coding	8363.76	9076.85	9173.84	7397.32	8686.92	8545.12	7302.49
LbrM.30.2950	null	glyceraldehyde 3-phosphate dehydrogenase, glycosomal	protein coding	8343.35	9427.18	8759.54	7982.94	8162.95	9984.3	5743.21
LbrM.34.2460	null	hypothetical protein, conserved	protein coding	8207.99	7231.08	5474.71	7775.59	13044.5	5042.58	10679.5
LbrM.05.0370	null	hypothetical protein, conserved	protein coding	8193.98	5050.28	6256.81	8960.44	8199.39	9508.86	11188.1
LbrM.13.0410	null	hypothetical protein, conserved	protein coding	8147.15	9819.98	7299.62	6335.67	9565.95	9552.88	6308.83
LbrM.15.1440	null	proliferative cell nuclear antigen (PCNA), putative	protein coding	7986.64	7575.41	4301.56	8145.86	11069.2	8716.45	8111.35
LbrM.07.1200	null	proteasome regulatory non-ATP-ase subunit, putative	protein coding	7952.44	11489.4	8759.54	7982.94	6887.49	5546.83	7048.49
LbrM.22.0160	null	hypothetical protein, conserved	protein coding	7707.01	6628.49	10949.4	7127.62	8131.06	7858.02	5547.42
LbrM.04.1050	null	acyltransferase-like protein, copy 1	protein coding	7588.57	5523.74	4106.03	9265.91	12196.6	4160.13	10279
LbrM.31.1590	null	hypothetical protein, conserved	protein coding	7574.48	10802	9732.82	8236.37	3188.65	7395.78	6091.28
LbrM.18.0230	null	hypothetical protein, conserved	protein coding	7406.64	5997.2	5279.19	8145.86	8609.36	8716.45	7691.8
LbrM.34.3850	null	nucleoside diphosphate kinase, putative	protein coding	7399.03	5523.74	4790.37	8553.15	10761.7	6933.54	7831.65
LbrM.31.0240	null	hypothetical protein, conserved	protein coding	7377.55	8837.98	8212.07	8553.15	4304.68	5546.83	8810.61
